# Supplementary material for: Regulatory role of Prunus mume DAM6 on lipid body accumulation and phytohormone metabolism in the dormant vegetative meristem
Source: Hortic Res. 2024 Apr 9;11(6):uhae102. doi: 10.1093/hr/uhae102 (PMC11179725; doi:10.1093/hr/uhae102)
Supplement: Web_Material_uhae102 [file web_material_uhae102.zip]

Archive with 2 entries (2 files):
- 20240315_Supple_Figs ver8.pptx
- 20240318_Supple_Tables_rev7.xlsx
