# Supplementary material for: Regulatory role of Prunus mume DAM6 on lipid body accumulation and phytohormone metabolism in the dormant vegetative meristem
Source: Hortic Res. 2024 Apr 9;11(6):uhae102. doi: 10.1093/hr/uhae102 (PMC11179725; doi:10.1093/hr/uhae102)
Supplement: Web_Material_uhae102 [file web_material_uhae102.zip › 20240318_Supple_Tables_rev7.xlsx]

## Sheet: Table S1
Table S1. Expression of the genes consistently expressed at lower levels in 35S:PmDAM6 than in WT in both November and January (mean value of three replicates)
					(unit: TPM)
gene_id	Annotation	Nov_WT	Jan_WT	Nov_35S	Jan_35S
MD06G1043600	Probable BOI-related E3 ubiquitin-protein ligase 3; RING-type E3 ubiquitin transferase BRG3	11.1939	4.67383	5.85041	1.65516
MD15G1100100	Protein CUP-SHAPED COTYLEDON 2; NAC domain-containing protein 98; NAC domain-containing protein CUC2;	24.6399	33.3658	12.856	13.3408
MD09G1104300		15.7053	9.02451	8.15706	3.02723
MD03G1046700	Cytochrome P450 714C2;	2.89415	0.807154	1.49977	0.166061
MD06G1001400		29.3812	17.2246	15.2281	6.30258
MD15G1355600		3.21362	1.99432	1.65638	0.761552
MD07G1272700	Pectin acetylesterase 9 Precursor;	2.10237	1.29395	1.08818	0.546284
MD07G1283700	Probable inactive receptor kinase At4g23740; Precursor;	15.9946	6.20166	8.24501	2.07371
MD16G1200000	Early light-induced protein 1, chloroplastic Precursor;	57.2694	193.601	29.565	80.134
MD08G1027400	Abscisic acid 8'-hydroxylase 4; 8'-hydroxylase 4; Cytochrome P450 707A4;	2.88926	2.67123	1.48305	0.9352
MD05G1268300		17.6652	1.79385	9.01444	0.54037
MD01G1091400	Soluble inorganic pyrophosphatase 1 Pyrophosphate phospho-hydrolase 1 1	5.88237	3.48313	2.99478	0.635458
MD13G1205000	Auxin-responsive protein IAA14; Indoleacetic acid-induced protein 14; Protein SOLITARY ROOT;	8.89623	5.64883	4.49932	2.33095
MD16G1188900	Probable membrane-associated kinase regulator 1;	21.1798	6.76809	10.7199	2.49679
MD12G1227200	Gibberellin receptor GID1C; AtCXE19; Carboxylesterase 19; GID1-like protein 3; Protein GA INSENSITIVE DWARF 1C;	4.46567	5.72708	2.25489	1.7356
MD17G1222400		42.0382	30.539	21.1852	10.0736
MD13G1085100	Formin-like protein 8; Precursor;	5.53278	2.97779	2.78094	1.16723
MD15G1310700	Receptor-like cytosolic serine/threonine-protein kinase RBK1; Protein ROP BINDING PROTEIN KINASES 1;	4.06604	2.04307	2.0399	0.77668
MD09G1206700	Dehydration-responsive element-binding protein 3; Protein TINY 2;	29.4053	22.2476	14.712	10.4073
MD14G1080000	Glucan endo-1,3-beta-glucosidase, basic isoform; (1->3)-beta-glucan endohydrolase; Beta-1,3-endoglucanase; PpGns1; Precursor;	13.8456	4.48232	6.89474	0.780208
MD01G1201900		12.1273	18.468	6.00783	7.52521
MD09G1005200	GEM-like protein 5;	53.0774	38.6603	26.1524	17.6198
MD14G1079900	Glucan endo-1,3-beta-glucosidase, basic isoform; (1->3)-beta-glucan endohydrolase; Beta-1,3-endoglucanase; PpGns1; Precursor;	12.4104	3.62859	6.0643	1.10807
MD14G1020300	Purple acid phosphatase 22; Precursor;	5.61974	2.78795	2.75323	1.19775
MD05G1341800		5.43513	5.29927	2.64797	0.777745
MD10G1124300	WD-40 repeat-containing protein MSI3;	6.45149	7.4868	3.14345	3.45561
MD03G1051900	bZIP transcription factor 18 protein 18	3.33589	1.10271	1.61831	0.271298
MD10G1303400	F-box protein SKIP27; SKP1-interacting partner 27;	13.1595	8.2448	6.39602	3.85715
MD04G1033300	Pirin-like protein;	6.80451	2.75826	3.31155	1.03823
MD17G1229400	4-coumarate--CoA ligase 1; 1; 4-coumaroyl-CoA synthase 1;	82.7196	40.613	39.9938	12.392
MD00G1087900		3.79677	1.99275	1.83283	0.455312
MD05G1083900	Caffeoyl-CoA O-methyltransferase 1; Trans-caffeoyl-CoA 3-O-methyltransferase 1;	254.423	105.739	121.877	31.935
MD15G1394300	Receptor protein-tyrosine kinase CEPR1 Protein C-TERMINALLY ENCODED PEPTIDE RECEPTOR 1 Protein XYLEM INTERMIXED WITH PHLOEM 1 Precursor;	7.0631	6.67461	3.38343	2.84407
MD12G1001200	NAC domain-containing protein 87	4.74366	2.4076	2.26382	0.928582
MD16G1119900	Molybdenum cofactor sulfurase sulfurase Molybdenum cofactor sulfurtransferase	20.8029	27.5233	9.86255	10.7093
MD13G1048700	Protein MIZU-KUSSEI 1;	18.5458	5.50029	8.80259	1.55219
MD07G1006700	DNA damage-repair/toleration protein DRT100; Precursor;	155.421	17.5548	73.3858	7.98379
MD07G1290500		5.50114	6.06785	2.59566	2.08995
MD06G1071600		653.979	181.935	307.713	85.362
MD04G1209300	GDSL esterase/lipase At1g54790; Extracellular lipase At1g54790; Precursor;	14.9594	3.40458	7.03409	1.05129
MD04G1019900		4.83978	1.79821	2.2709	0.409122
MD02G1087900		5.23151	2.10266	2.42261	0.425267
MD17G1250000	Thaumatin-like protein 1a; Mdtl1; Pathogenesis-related protein 5a; Allergen=Mal d 2; Precursor;	18.1241	6.11785	8.39848	2.36934
MD07G1233100	Expansin-A8; Alpha-expansin-8; Ath-ExpAlpha-1.11; Precursor;	17.2927	3.72366	7.9429	0.945385
MD11G1143500	Histone H4;	170.588	129.042	78.359	48.1925
MD01G1157200	Probable methyltransferase PMT23;	3.39806	2.69503	1.55212	1.11669
MD00G1190700	Putative laccase-9; Benzenediol:oxygen oxidoreductase 9; Diphenol oxidase 9; Urishiol oxidase 9; Precursor;	2.79692	0.788229	1.2826	0.292598
MD07G1077500	Non-specific phospholipase C3;	1.42565	0.565352	0.650011	0.181223
MD05G1188600	Bifunctional TH2 protein, mitochondrial THIAMINE REQUIRING 2 Thiamine phosphate phosphatase Aminopyrimidine aminohydrolase Precursor;	4.86928	3.62031	2.2062	1.58559
MD00G1104700		4.83424	3.69429	2.1868	0.273787
MD04G1031500		5.66332	3.81321	2.54641	0.852028
MD10G1244400		24.4668	10.8372	11.0111	4.89773
MD11G1073300	Putative serine/threonine-protein kinase-like protein CCR3; Protein CRINKLY 4 RELATED 3; Precursor;	4.5142	1.75455	2.01079	0.442145
MD05G1193200		6.99216	8.34365	3.1226	3.60868
MD04G1066800	Scarecrow-like protein 28; GRAS family protein 8;	9.97984	4.76516	4.43888	1.99923
MD10G1278800	Myb family transcription factor MOF1 Protein MORE FLORET 1	2.50929	2.89141	1.11415	0.994962
MD09G1089800	Xanthohumol 4-O-methyltransferase O-methyltransferase 2	28.18	14.8846	12.467	4.47384
MD01G1218900		5.22261	3.33476	2.29904	0.943053
MD04G1031400		6.01339	5.05117	2.64887	1.67489
MD15G1248100	Kinesin-like protein KIN-7H	2.21158	1.07906	0.972304	0.329667
MD10G1332400		8.40678	5.55055	3.68258	1.9525
MD01G1047600		16.3646	4.55736	7.15976	1.55538
MD02G1068700	NAC domain-containing protein 75	4.7799	3.13021	2.08965	1.25366
MD05G1286600		12.0975	4.14502	5.28549	1.62492
MD01G1032700		35.2052	33.5492	15.405	12.757
MD15G1078600		8.39673	4.90458	3.65548	2.30275
MD13G1058300		13.723	46.8516	5.95784	22.2749
MD13G1025500		7.65311	2.3433	3.32343	0.430162
MD15G1044100	Aspartyl protease family protein At5g10770; Precursor;	39.2953	3.66303	16.9971	1.34162
MD15G1343900	Amino acid permease 2; Amino acid transporter AAP2;	166.222	78.7783	71.2843	35.0127
MD11G1012400	Dirigent protein 20; Precursor;	60.3078	20.7996	25.7115	8.88292
MD05G1222100	LOB domain-containing protein 4; ASYMMETRIC LEAVES 2-like protein 6; protein 6;	1.97036	0.551747	0.835144	0.113653
MD11G1114100	Transcription factor MYB48; Myb-related protein 48;	39.9681	79.2544	16.9529	29.4449
MD05G1291600		6.87858	4.44211	2.9216	1.48687
MD04G1184200		38.7507	20.3725	16.3307	8.17207
MD13G1092000	Polygalacturonase 1 beta-like protein 3 Aromatic-rich glycoprotein JP650; PG1beta-like protein 3 Polygalacturonase 2 Probable polygalacturonase non-catalytic subunit JP650; Precursor;	10.5257	4.81239	4.43127	1.65465
MD14G1128000	Endoglucanase 6; Endo-1,4-beta glucanase 6; Precursor;	17.2668	1.78635	7.18293	0.69581
MD07G1279000		14.732	14.7475	6.09907	5.5023
MD17G1013800	Triacylglycerol lipase 2; Precursor;	19.7643	36.4607	8.17745	17.2797
MD08G1121300	Protein CUP-SHAPED COTYLEDON 2; NAC domain-containing protein 98; NAC domain-containing protein CUC2;	15.5641	21.3596	6.40786	6.84106
MD05G1155400		15.4495	5.17333	6.31673	1.36193
MD12G1164800		3.95731	2.466	1.61685	1.0588
MD16G1282700	E3 ubiquitin-protein ligase RGLG3 RING domain ligase 3	3.10963	6.9897	1.27006	1.33193
MD15G1157500	DNA replication licensing factor MCM5; Minichromosome maintenance protein 5;	8.63612	2.69175	3.48341	1.07538
MD03G1090700	Expansin-A4; Alpha-expansin-4; Ath-ExpAlpha-1.6; Precursor;	19.3722	4.48169	7.78138	1.04602
MD16G1095000		5.83611	2.41822	2.33751	0.649696
MD09G1053700	NAC domain-containing protein 100	10.3705	7.15818	4.14737	2.46087
MD04G1024300		13.5489	39.9471	5.41547	8.02294
MD04G1031300		13.6208	17.9764	5.43848	5.35389
MD04G1224700	Transcription factor UNE12; Basic helix-loop-helix protein 59; 59; Protein UNFERTILIZED EMBRYO SAC 12; Transcription factor EN 93; bHLH transcription factor bHLH059;	8.62625	6.34337	3.4394	2.6271
MD16G1283500	Fanconi anemia group J protein homolog; FACJ; ATP-dependent RNA helicase BRIP1; BRCA1-associated C-terminal helicase 1; BRCA1-interacting protein C-terminal helicase 1; protein 1;	0.937942	0.730953	0.372961	0.336772
MD16G1065700		1.35123	1.08195	0.532942	0.148588
MD13G1109300		110.651	93.5839	43.6753	26.7989
MD04G1142300	Laccase-7; Benzenediol:oxygen oxidoreductase 7; Diphenol oxidase 7; Urishiol oxidase 7; Precursor;	38.9791	5.22969	15.3809	1.72588
MD07G1221300		12.1391	5.12532	4.77841	2.01354
MD04G1129800	Expansin-A4; Alpha-expansin-4; Ath-ExpAlpha-1.6; Precursor;	138.471	23.1659	54.4	9.65627
MD10G1042000	Monooxygenase 1	4.43769	4.04406	1.73692	1.61143
MD01G1065600	L-3-cyanoalanine synthase 2, mitochondrial; Precursor;	33.3253	8.4115	13.0392	2.42708
MD11G1240900	Beta-glucosidase 18; Precursor;	8.02554	3.09698	3.10646	1.46051
MD11G1003700	Arabinogalactan protein 14 Arabinogalactan peptide 14 14 Precursor;	116.883	27.6605	45.3463	10.7512
MD17G1019000	Protein WVD2-like 4	3.96718	4.07093	1.53598	0.755549
MD08G1181100	Calmodulin-binding protein 25 VQ motif-containing protein 15	14.9706	12.9015	5.79741	3.29834
MD11G1114000	Myb-related protein MYBAS2;	21.7328	47.1997	8.37033	14.877
MD05G1242300	Plasma membrane-associated cation-binding protein 1; Microtubule-destabilizing protein 25;	21.8692	16.58	8.42455	7.78943
MD11G1092600	Deoxypodophyllotoxin synthase 2-oxoglutarate dependent dioxygenase	8.64571	4.28163	3.32901	1.05561
MD14G1200300	Gibberellin-regulated protein 6; GAST1 protein homolog 6; Precursor;	41.07	3.84306	15.7907	0.772052
MD11G1120000	Probable serine/threonine-protein kinase PBL5 PBS1-like protein 5 Serine/threonine-protein kinase RLCKVII	11.531	11.8276	4.41113	5.20491
MD12G1142900	Expansin-A4; Alpha-expansin-4; Ath-ExpAlpha-1.6; Precursor;	78.4307	11.8083	30.0569	4.90893
MD01G1195200	Sorbitol dehydrogenase Polyol dehydrogenase Ribitol dehydrogenase Xylitol dehydrogenase	133.042	112.862	50.9323	37.0981
MD07G1023100	Serine carboxypeptidase-like 40; Precursor;	3.91238	1.868	1.49529	0.344836
MD05G1299700	Cyclic nucleotide-gated ion channel 1; Cyclic nucleotide- and calmodulin-regulated ion channel 1;	5.32198	0.942031	2.02907	0.328301
MD10G1010900	Transcription factor MYB52 Myb-related protein 52 Protein ABA-HYPERSENSITIVE 1	5.34847	5.26405	2.0291	2.17888
MD00G1088100	Caffeoyl-CoA O-methyltransferase 1; Trans-caffeoyl-CoA 3-O-methyltransferase 1;	11.6813	5.9368	4.40379	1.06644
MD10G1269500	Exonuclease 1;	2.46664	1.11533	0.92702	0.449116
MD05G1309700	NAC domain-containing protein 73 Protein WALL-ASSOCIATED NAC DOMAIN PROTEIN 2	13.6896	4.41657	5.11739	1.77709
MD09G1228500	AP2-like ethylene-responsive transcription factor At1g16060;	3.13355	4.35971	1.17107	1.81312
MD16G1021700	Pectinesterase inhibitor 3 Pectin methylesterase inhibitor 3 Precursor;	42.7531	14.0696	15.928	3.50812
MD15G1249600	Cytochrome P450 84A1; Ferulate-5-hydroxylase;	41.5045	33.0965	15.4757	12.722
MD10G1075000	3-ketoacyl-CoA synthase 4 Very long-chain fatty acid condensing enzyme 4 condensing enzyme 4	12.7642	9.66286	4.7506	3.80541
MD17G1261000		1.31757	6.74316	0.488713	2.4144
MD16G1010300	Short-chain dehydrogenase reductase ATA1 Protein TAPETUM 1 Tasselseed-2 homolog ATA1	8.29663	4.09146	3.07076	0.909736
MD11G1170900		34.2047	8.32609	12.5455	2.64508
MD08G1037300	Type IV inositol polyphosphate 5-phosphatase 11	2.85258	8.80002	1.04126	2.11137
MD08G1064200	Cytochrome P450 711A1; Protein MORE AXILLARY BRANCHES 1;	1.98803	2.35013	0.727941	0.246411
MD07G1274200		0.396289	0.415662	0.14329	0.101552
MD15G1170400	Early nodulin-like protein 1; Phytocyanin-like protein; Precursor;	23.0035	5.96982	8.36119	2.262
MD13G1231000	Probable pectate lyase 15; Pectate lyase A11; Precursor;	12.4087	2.86532	4.474	0.660494
MD12G1005100		35.1421	126.839	12.6561	49.8216
MD16G1144700	DNA replication licensing factor MCM2 Minichromosome maintenance protein 2	5.39589	1.73496	1.94167	0.599185
MD05G1348200	5'-adenylylsulfate reductase 3, chloroplastic; 3'-phosphoadenosine-5'-phosphosulfate reductase homolog 26; reductase homolog 26; Adenosine 5'-phosphosulfate 5'-adenylylsulfate sulfotransferase 3; sulfotransferase 3; Thioredoxin-independent APS reductase 3; Precursor;	62.2378	36.4359	22.2076	16.0894
MD02G1025600	Probable galactinol--sucrose galactosyltransferase 6; Protein DARK INDUCIBLE 10; Raffinose synthase 6;	11.5498	15.0139	4.11266	4.83821
MD05G1321500	Alpha-galactosidase 2 Alpha-D-galactoside galactohydrolase 2 Melibiase Precursor;	6.0453	1.80428	2.13808	0.651604
MD09G1224200		19.1162	14.5048	6.6748	4.92231
MD15G1072700	Subtilisin-like protease SBT1.7 Cucumisin-like serine protease; Subtilase subfamily 1 member 7 Subtilisin-like serine protease 1 Precursor;	26.8208	5.70461	9.33867	1.88349
MD07G1172700		85.8362	62.8	29.8771	17.5146
MD16G1050000	Protein MIZU-KUSSEI 1;	19.0595	10.3569	6.62347	2.36061
MD00G1140500	Kinesin-like protein KIN-14I	4.82301	1.09787	1.67533	0.465483
MD03G1048100		6.64227	10.6001	2.29936	3.19188
MD11G1164300	Transcription factor TGA9 Protein TGACG (TGA) motif-binding protein 9 bZIP transcription factor 21	0.887495	0.979714	0.30717	0.419228
MD01G1106900		42.1484	11.5141	14.508	2.85541
MD08G1134200		3.8397	3.71798	1.32857	1.20511
MD02G1026300	Probable galactinol--sucrose galactosyltransferase 6; Protein DARK INDUCIBLE 10; Raffinose synthase 6;	7.51348	9.48703	2.57929	4.44554
MD01G1040200		4.51102	1.60451	1.53289	0.179248
MD16G1236000	Probable pectate lyase 15; Pectate lyase A11; Precursor;	19.6445	2.32727	6.7459	0.995449
MD02G1164500	Probable disease resistance protein At5g66900;	20.7884	14.4874	7.12482	5.54249
MD09G1043100		15.0856	4.57433	5.12613	1.61338
MD15G1008300	Protein FD bZIP transcription factor 14	2.06088	4.45699	0.705577	2.00244
MD11G1055700		2.37112	1.58485	0.811887	0.21636
MD10G1278700		3.31481	0.955154	1.1282	0.320343
MD11G1035000	Oligopeptide transporter 5;	6.8199	5.0567	2.31675	2.16764
MD12G1136800	Kinesin-like protein KIN-5B AtKRP125a	0.943032	0.732831	0.3192	0.197861
MD03G1295400		2.79766	0.976561	0.939029	0.225566
MD00G1187200	Non-specific lipid-transfer protein 8; 8; Precursor;	1476.9	992.858	496.729	373.817
MD16G1188700		7.03085	4.67546	2.35652	2.10202
MD17G1112300	BTB/POZ domain-containing protein At5g48130;	1.69033	2.99925	0.564129	0.481756
MD03G1141400	Alcohol-forming fatty acyl-CoA reductase;	7.88406	4.36221	2.62784	1.71915
MD10G1047000	Leucine-rich repeat receptor-like tyrosine-protein kinase PXC3 Protein PXY/TDR-CORRELATED 3 Precursor;	6.44509	3.43943	2.14216	1.56814
MD10G1323000	5'-adenylylsulfate reductase 3, chloroplastic; 3'-phosphoadenosine-5'-phosphosulfate reductase homolog 26; reductase homolog 26; Adenosine 5'-phosphosulfate 5'-adenylylsulfate sulfotransferase 3; sulfotransferase 3; Thioredoxin-independent APS reductase 3; Precursor;	49.0047	9.35382	16.2783	4.34568
MD17G1225100	Shikimate O-hydroxycinnamoyltransferase; Hydroxycinnamoyl transferase; Hydroxycinnamoyl-Coenzyme A shikimate/quinate hydroxycinnamoyltransferase;	36.1716	18.0507	12.024	5.7029
MD10G1260500		4.68773	9.23413	1.56151	2.81255
MD02G1078500		3.50384	2.7687	1.15514	0.651547
MD12G1233400		3.65763	2.1846	1.20585	0.584007
MD14G1167100	Probable pectate lyase 22; Precursor;	56.3339	12.0207	18.5116	2.06813
MD17G1072200	Protein trichome birefringence-like 19;	1.99712	1.1496	0.654815	0.220712
MD01G1154300		24.3845	15.3095	8.00961	6.31429
MD11G1161800	Fatty acyl-CoA reductase 3 Protein ECERIFERUM 4;	6.23436	6.08134	2.00441	2.34188
MD17G1099800	Cellulose synthase-like protein H1; OsCslH1;	0.88241	1.55953	0.281695	0.54851
MD04G1146900	Probable anion transporter 3, chloroplastic; Phosphate transporter PHT4;2; Precursor;	6.87617	3.84409	2.20664	0.916554
MD07G1127900	Probable methyltransferase PMT15;	1.8258	0.417706	0.585101	0.0759484
MD17G1092000		8.1455	4.93552	2.60932	1.32273
MD16G1080100	Protein NRT1/ PTR FAMILY 2.13; Nitrate transporter 1.7;	2.38668	2.92663	0.759499	0.672052
MD12G1132000	ABC transporter G family member 2; transporter ABCG.2; White-brown complex homolog protein 2;	33.2322	30.8451	10.4666	8.66077
MD06G1199700	SNAP25 homologous protein SNAP33 Snap25a Synaptosomal-associated protein SNAP25-like 1 protein 1	9.78978	3.42784	3.0825	1.55841
MD08G1215400	Glucuronoxylan 4-O-methyltransferase 3;	7.89451	5.70313	2.47536	1.01709
MD11G1206900	Pirin-like protein;	10.9169	12.5165	3.41823	4.84016
MD05G1098300	Zinc finger protein ZAT10; Salt-tolerance zinc finger;	22.1599	13.1267	6.90035	5.49361
MD02G1228800	Protein NRT1/ PTR FAMILY 7.3; Nitrate transporter 1.5;	19.2354	4.63402	5.98899	1.00733
MD17G1056800	Putative disease resistance RPP13-like protein 1;	8.92696	8.35938	2.76455	3.63483
MD15G1436600		39.2727	18.7575	12.0937	5.6628
MD15G1126700		675.467	493.461	207.346	203.585
MD08G1076200	Transcription factor RAX3; Myb-related protein 84; Protein REGULATOR OF AXILLARY MERISTEMS 3;	5.05587	6.62488	1.54476	2.05676
MD14G1131500	3-oxoacyl-[acyl-carrier-protein] synthase I, chloroplastic; Beta-ketoacyl-ACP synthase I; I; Precursor;	7.49278	2.34245	2.27874	0.733432
MD02G1076300	Transcription factor MYBS3 Myb-related protein S3	6.75805	7.36741	2.05601	1.85397
MD01G1117400	ABC transporter G family member 16; transporter ABCG.16; Probable white-brown complex homolog protein 16;	45.4746	25.4978	13.7925	6.27322
MD17G1184700	ABC transporter G family member 36 transporter ABCG.36 Pleiotropic drug resistance protein 8 Protein PENETRATION 3	7.31881	5.74638	2.21925	1.48841
MD16G1056400		18.5188	18.3849	5.59719	4.2183
MD07G1077900	Probable pectinesterase/pectinesterase inhibitor 51; Pectinesterase inhibitor 51; Pectin methylesterase inhibitor 51; Pectinesterase 51; 51; Pectin methylesterase 51; Precursor;	59.3723	36.4508	17.8281	12.6926
MD14G1126600		81.2104	50.3899	24.2588	22.88
MD15G1285400	DNA polymerase alpha catalytic subunit;	2.79744	0.859217	0.833206	0.313959
MD15G1161900		15.6975	10.9648	4.6311	4.82135
MD14G1228300	Glycosyltransferase BC10 Protein BRITTLE CULM 10 Protein FRAGILE CULM 116	12.2488	7.26384	3.5784	1.76707
MD11G1315900	Probable beta-D-xylosidase 2; Precursor;	13.2506	4.32932	3.81278	1.50011
MD09G1010000	Peroxidase 55; P55; ATP20a; Precursor;	16.7973	20.799	4.78468	5.28485
MD12G1201100		37.364	17.3654	10.6536	7.17636
MD06G1217800		4.90282	4.9408	1.4027	1.46591
MD01G1012600		3.48449	1.19549	0.992138	0.254106
MD03G1136300		17.9078	5.18472	5.09481	2.25219
MD15G1139000	Fatty acid amide hydrolase N-acylethanolamine amidohydrolase	9.96036	7.43352	2.80947	2.56146
MD07G1230700	Peroxidase 4 Precursor;	25.9328	3.43466	7.27406	0.142781
MD01G1161300	Amino acid transporter AVT6C	2.78211	4.15088	0.781045	1.97972
MD17G1229700	Protein trichome birefringence-like 43;	2.1561	0.776684	0.59596	0.0428249
MD09G1168200	Beta-amyrin synthase;	22.2137	5.58719	6.14927	2.11956
MD02G1025500	Probable galactinol--sucrose galactosyltransferase 6; Protein DARK INDUCIBLE 10; Raffinose synthase 6;	6.58257	8.92219	1.82044	3.47102
MD01G1136800	Glycerol-3-phosphate acyltransferase 5;	15.9809	10.5053	4.42103	2.52588
MD17G1042800	ABC transporter B family member 15; transporter ABCB.15; Multidrug resistance protein 13; P-glycoprotein 15;	9.81123	6.51623	2.70431	1.916
MD17G1240800		22.0362	4.08035	6.062	1.46143
MD15G1260700	Epoxide hydrolase 3; Abhydrolase domain-containing protein 9;	14.6732	13.9803	4.04151	4.91327
MD11G1279600		50.6457	23.1218	13.6955	4.04574
MD04G1119500	Kinesin-like protein KIN-5B AtKRP125a	0.517404	0.360973	0.138935	0.0547728
MD02G1275400	WAT1-related protein At5g07050;	4.58298	4.0307	1.23011	1.23471
MD04G1064200		634.941	63.6471	170.248	6.27945
MD17G1013900	Uncharacterized protein At3g27210;	7.53435	2.97881	2.01951	0.78015
MD02G1126900	GDSL esterase/lipase EXL3; Family II extracellular lipase 3; II lipase EXL3; Precursor;	16.7059	3.47821	4.39335	1.54259
MD03G1101800		11.4386	8.91268	2.98603	3.35557
MD15G1063300	Transcription factor RAX3; Myb-related protein 84; Protein REGULATOR OF AXILLARY MERISTEMS 3;	7.56607	6.79176	1.96964	1.3226
MD00G1085600	DNA replication licensing factor MCM4; Minichromosome maintenance protein 4;	1.7892	0.760978	0.459519	0.263307
MD07G1247200		53.3086	27.8324	13.4469	10.5568
MD07G1146800	Hydroquinone glucosyltransferase; Arbutin synthase;	67.283	41.9837	16.8548	15.2039
MD03G1246700	Protein trichome birefringence-like 41;	2.30102	1.0754	0.574115	0.355244
MD00G1015100	Cytochrome P450 78A7;	7.76756	20.7652	1.92066	4.38276
MD02G1009200		8.86728	1.41134	2.20394	0.618809
MD17G1098800	Mitogen-activated protein kinase kinase kinase 18	6.40925	2.32936	1.58467	0.418275
MD06G1038800	Peroxidase 20; P20; ATP28a; Precursor;	9.84065	6.6233	2.41631	2.82301
MD10G1049900		14.1021	6.808	3.45684	1.73293
MD05G1178100	Protein SULFUR DEFICIENCY-INDUCED 1	3.20015	6.96157	0.783444	2.71439
MD02G1030900	Ethylene-responsive transcription factor WIN1; Protein SHINE 1; Protein WAX INDUCER 1;	23.3014	5.89634	5.70722	1.99298
MD10G1085200	Long chain acyl-CoA synthetase 2; Protein Botrytis resistant 1; Protein LATERAL ROOT DEVELOPMENT 2;	13.655	5.38531	3.31478	1.40528
MD10G1015800	Putative UDP-glucuronate:xylan alpha-glucuronosyltransferase 3; glucuronyltransferase 3; Glycogenin-like protein 3; Plant glycogenin-like starch initiation protein 2; Protein GLUCURONIC ACID SUBSTITUTION OF XYLAN 3;	8.37629	0.696128	2.01893	0.157126
MD16G1003000	Cytochrome P450 86B1;	2.00203	2.22746	0.480639	0.532181
MD08G1029600		9.47342	5.0917	2.27879	1.88099
MD03G1091900		3.91052	2.51998	0.941796	0.961939
MD06G1110900	3-oxoacyl-[acyl-carrier-protein] synthase I, chloroplastic; Beta-ketoacyl-ACP synthase I; I; Precursor;	3.58004	2.66507	0.852487	1.2324
MD17G1086400	Putative cyclin-D6-1; G1/S-specific cyclin-D6-1;	11.1684	3.69143	2.66228	1.47669
MD12G1210600	Putative pectinesterase/pectinesterase inhibitor 22; Pectinesterase inhibitor 22; Pectin methylesterase inhibitor 22; Pectinesterase 22; 22; Pectin methylesterase 22; Precursor;	42.5908	38.6137	10.057	9.78852
MD15G1083700	UDP-glucuronate:xylan alpha-glucuronosyltransferase 2; glucuronyltransferase 2; Glycogenin-like protein 2; Plant glycogenin-like starch initiation protein 3; Protein GLUCURONIC ACID SUBSTITUTION OF XYLAN 2;	3.58405	1.67087	0.84487	0.485076
MD01G1188500	Alpha-L-fucosidase 1; Alpha-1,3/4-fucosidase; Alpha-L-fucoside fucohydrolase; Precursor;	9.22158	3.75455	2.16349	0.676411
MD09G1110300	5'-adenylylsulfate reductase 2, chloroplastic; 3'-phosphoadenosine-5'-phosphosulfate reductase homolog 43; reductase homolog 43; Adenosine 5'-phosphosulfate 5'-adenylylsulfate sulfotransferase 2; sulfotransferase 2; Thioredoxin-independent APS reductase 2; Precursor;	3.19769	3.33319	0.740435	1.48539
MD08G1140900		3.96	1.3539	0.911315	0.442605
MD07G1282400	G-type lectin S-receptor-like serine/threonine-protein kinase At5g24080; Precursor;	4.05514	3.78274	0.937131	1.7217
MD09G1013000	Uclacyanin 1 Precursor;	44.2684	11.2092	10.2035	2.84889
MD16G1084300	Formin-like protein 8; Precursor;	7.26958	4.06457	1.6664	0.974287
MD15G1222800	Respiratory burst oxidase homolog protein E; NADPH oxidase RBOHE;	2.0411	1.63604	0.464632	0.487603
MD07G1192900	Zinc finger protein ZAT11;	17.1496	28.6005	3.8885	7.84404
MD07G1034400		114.832	26.2152	25.7867	11.3885
MD11G1125200		11.1352	8.14113	2.48489	2.01106
MD13G1004700	Cytochrome P450 86B1;	15.9561	7.17046	3.55429	2.56862
MD08G1035200		6.35572	1.09688	1.40642	0.397092
MD08G1220800	3-hydroxyacyl-[acyl-carrier-protein] dehydratase FabZ (3R)-hydroxymyristoyl-[acyl-carrier-protein] dehydratase dehydrase Beta-hydroxyacyl-ACP dehydratase	3.59034	2.21773	0.782709	0.582031
MD07G1223300	Protein ESKIMO 1; Protein trichome birefringence-like 29;	8.77379	3.8617	1.91556	1.32234
MD13G1257800		31.646	19.7584	6.88859	5.44653
MD11G1146800	Probable glucuronoxylan glucuronosyltransferase IRX7; Protein FRAGILE FIBER 8; Protein IRREGULAR XYLEM 7;	39.5975	6.67037	8.60753	2.79866
MD02G1022400	Heptahelical transmembrane protein 1; PAQR family protein HHP1;	14.5716	9.27665	3.1171	3.44619
MD14G1224900		40.7307	18.1545	8.63376	8.45679
MD07G1082700	Protein NRT1/ PTR FAMILY 7.3; Nitrate transporter 1.5;	98.4547	14.6204	20.8321	3.14015
MD14G1242300	Transcription factor MYB52 Myb-related protein 52 Protein ABA-HYPERSENSITIVE 1	7.15915	4.96397	1.50631	1.56103
MD01G1235100	Laccase-14; Benzenediol:oxygen oxidoreductase 14; Diphenol oxidase 14; Urishiol oxidase 14; Precursor;	15.3717	2.44824	3.23468	0.824609
MD08G1038300		12.1099	9.79362	2.51332	1.93087
MD03G1190300	Pirin-like protein;	7.16728	11.9222	1.48777	3.55483
MD16G1158500		44.6441	31.4871	9.18233	11.7611
MD07G1131000	Probable WRKY transcription factor 56; WRKY DNA-binding protein 56;	5.04726	2.72668	1.03321	0.949154
MD02G1292200		372.552	63.2534	76.6645	26.4534
MD15G1196200	tRNA A64-2'-O-ribosylphosphate transferase; Initiator tRNA phosphoribosyl-transferase;	0.325969	0.70879	0.0663842	0.129637
MD06G1127200	WAT1-related protein At5g07050;	1.07507	0.982275	0.218189	0.0420756
MD17G1278500	Probable glycerol-3-phosphate acyltransferase 3;	2.33566	1.39219	0.475116	0.285434
MD02G1177100	Protein IRX15-LIKE;	49.7695	13.5036	10.131	2.99257
MD17G1039600	Senescence-associated carboxylesterase 101; Precursor;	16.6501	2.93965	3.37375	0.72035
MD09G1088000		5.56541	3.88441	1.12896	1.03574
MD10G1070400	Phosphatidylinositol/phosphatidylcholine transfer protein SFH3; Protein SEC FOURTEEN HOMOLOGS 3;	11.4073	8.70893	2.29996	2.56479
MD10G1003400	Endoglucanase 9; Cellulase 3; Endo-1,4-beta glucanase 9; Precursor;	3.04524	1.54281	0.609936	0.188433
MD05G1360900		11.7377	6.91865	2.30907	1.32256
MD11G1019900	Accelerated cell death 11 Ceramide-1-phosphate transfer protein ACD11 Glycolipid transfer protein domain-containing protein ACD11	3.03542	0.564216	0.596961	0.0301569
MD02G1084600	Protein phosphatase 2C 7; Protein HYPERSENSITIVE TO ABA 2; Protein phosphatase 2C HAB2; HAB2; Precursor;	12.8311	16.0795	2.50461	4.92468
MD14G1002500	Glutamate dehydrogenase 1; 1;	9.08172	3.55495	1.77217	1.38721
MD08G1156600		2.37782	20.6491	0.463026	8.6193
MD17G1158300	Beta-amyrin synthase;	14.7646	3.34807	2.85418	0.618134
MD06G1137500	Omega-hydroxypalmitate O-feruloyl transferase; Omega-hydroxyacid hydroxycinnamoyltransferase; Protein ALIPHATIC SUBERIN FERULOYL TRANSFERASE;	71.2245	66.8472	13.6783	15.4246
MD10G1338600		17.7875	6.36962	3.4085	2.03487
MD15G1065400		12.4423	9.86372	2.34905	2.28208
MD06G1120000	Transcription factor MYC4; Basic helix-loop-helix protein 4; 4; Transcription factor EN 37; bHLH transcription factor bHLH004;	7.91988	1.67919	1.49204	0.254839
MD06G1161400	Probable pectate lyase 22; Precursor;	187.254	9.8374	35.1456	0.995664
MD11G1035900	Nucleotide-sugar uncharacterized transporter 2	2.4904	0.867989	0.464324	0.149717
MD11G1279500		32.9756	13.3224	6.13486	1.97396
MD13G1173500	CASP-like protein 1D2;	54.095	28.8063	10.0295	6.472
MD11G1149100		71.1916	16.9565	13.0418	7.58363
MD08G1102300	UDP-glucuronate:xylan alpha-glucuronosyltransferase 2; glucuronyltransferase 2; Glycogenin-like protein 2; Plant glycogenin-like starch initiation protein 3; Protein GLUCURONIC ACID SUBSTITUTION OF XYLAN 2;	12.9345	5.67346	2.37248	1.2465
MD05G1061400	Protein CASPARIAN STRIP INTEGRITY FACTOR 1 Precursor;	2.21084	11.1519	0.406036	4.82243
MD02G1150700		5.86376	7.29384	1.06463	3.27796
MD02G1012800		15.5795	6.9416	2.83282	2.77521
MD04G1117000		1.31312	0.967985	0.240116	0.235133
MD16G1197800	Protein tesmin/TSO1-like CXC 2; Protein TSO1-like 2; SOL2;	2.89802	0.89916	0.518696	0.19417
MD07G1000800	Non-specific lipid transfer protein GPI-anchored 14 LTP-GPI-ANCHORED 14 Protein SENESCENCE ASSOCIATED GENES 27 Xylogen like protein 7 Precursor;	7.20965	1.0401	1.28225	0.157358
MD09G1194700	Phospholipase D alpha 4 alpha 4 PLDalpha3; Phospholipase D epsilon epsilon	1.8142	0.649157	0.322067	0
MD03G1229600	Early nodulin-like protein 2; Phytocyanin-like protein; Precursor;	8.02935	4.92696	1.39852	1.27255
MD11G1195700	Monocopper oxidase-like protein SKU5; Skewed roots; Precursor;	4.44082	2.84132	0.771703	0.99265
MD04G1080600		29.4289	20.8246	5.09865	6.20124
MD17G1226700	AP2-like ethylene-responsive transcription factor At1g16060;	10.7844	5.16817	1.85305	1.12444
MD14G1028700	1-aminocyclopropane-1-carboxylate oxidase homolog 4;	7.24975	8.49243	1.24943	1.8378
MD03G1240800	ABC transporter G family member 10; transporter ABCG.10; Probable white-brown complex homolog protein 10;	4.6543	2.34259	0.797439	0.584179
MD08G1016600	Aldehyde oxidase GLOX1 Glyoxal oxidase 1 Precursor;	29.0352	13.5245	4.95583	4.03991
MD13G1187900		4.87804	3.8177	0.834551	0.623299
MD15G1275100	GDSL esterase/lipase At2g23540; Extracellular lipase At2g23540; Precursor;	18.3422	10.641	3.08982	1.90618
MD14G1226900	Protein CUP-SHAPED COTYLEDON 2; NAC domain-containing protein 98; NAC domain-containing protein CUC2;	7.31792	3.07166	1.23333	0.956167
MD06G1222700		8.55391	5.94653	1.43623	1.31576
MD17G1242600	Expansin-B3; Ath-ExpBeta-1.6; Beta-expansin-3; Precursor;	44.4417	7.72487	7.45944	2.42573
MD12G1252500	GDSL esterase/lipase At5g33370; Extracellular lipase At5g33370; Precursor;	51.3188	4.82218	8.61593	1.31592
MD14G1205500		5.05747	2.23877	0.842255	0.269554
MD12G1023300	Purple acid phosphatase 22; Precursor;	5.77133	4.20823	0.957825	1.40261
MD01G1158900	Laccase-5; Benzenediol:oxygen oxidoreductase 5; Diphenol oxidase 5; Urishiol oxidase 5; Precursor;	10.8178	2.8618	1.79303	0.638671
MD15G1196000		1.26134	2.03341	0.20781	0.178272
MD05G1117300	Dirigent protein 23; Precursor;	33.3791	24.4757	5.48237	5.50894
MD11G1229800		4.43904	5.62588	0.730429	1.17031
MD13G1162300	Chaperone protein dnaJ 49;	4.93625	2.90279	0.808485	1.01137
MD05G1016200	Putative UDP-glucuronate:xylan alpha-glucuronosyltransferase 3; glucuronyltransferase 3; Glycogenin-like protein 3; Plant glycogenin-like starch initiation protein 2; Protein GLUCURONIC ACID SUBSTITUTION OF XYLAN 3;	30.7764	16.649	5.01656	3.0226
MD13G1053000	Peroxidase 11; P11; ATP23a/ATP23b; Precursor;	71.548	40.666	11.6409	9.48544
MD08G1189500		91.3892	29.3253	14.8258	6.75526
MD00G1061100	Cellulose synthase A catalytic subunit 4 [UDP-forming]; Protein IRREGULAR XYLEM 5;	38.1219	2.00774	6.15568	0.751421
MD10G1276500	Cellulose synthase A catalytic subunit 8 [UDP-forming]; Protein IRREGULAR XYLEM 1; Protein LEAF WILTING 2;	16.2905	0.770762	2.62296	0.167729
MD09G1019900	Putative pectate lyase 11; Precursor;	16.82	24.1722	2.71163	6.75286
MD09G1285800		47.0748	23.1389	7.40257	4.30609
MD10G1225800	Transcription factor MYB86; Myb homolog 4; Myb-related protein 86;	6.25131	4.14874	0.982178	1.09655
MD01G1176400		11.5027	8.38073	1.80907	1.58056
MD05G1065300	3-ketoacyl-CoA synthase 4 Very long-chain fatty acid condensing enzyme 4 condensing enzyme 4	4.61128	4.0101	0.722293	0.998468
MD07G1139900	FT-interacting protein 7	29.4	15.1807	4.58993	6.44842
MD01G1154500	Protein ESKIMO 1; Protein trichome birefringence-like 29;	4.6262	1.40414	0.721161	0.329536
MD14G1217300		1.70571	0.414305	0.263132	0.0541998
MD01G1080600	Cytochrome b561 and DOMON domain-containing protein At3g61750; Protein b561A.tha9; Precursor;	10.0678	2.70941	1.55693	1.09491
MD09G1108700		13.513	20.3179	2.08472	9.00244
MD11G1282200		37.7205	25.85	5.8107	7.04944
MD12G1008300		10.8102	12.688	1.66887	4.51546
MD01G1159400	Laccase-5; Benzenediol:oxygen oxidoreductase 5; Diphenol oxidase 5; Urishiol oxidase 5; Precursor;	63.5228	18.9501	9.70303	3.22878
MD01G1211900	G-type lectin S-receptor-like serine/threonine-protein kinase At5g24080; Precursor;	0.676237	0.803583	0.102754	0.202539
MD15G1287000	Protein IRX15-LIKE;	24.7729	6.34245	3.714	1.90461
MD15G1377000		54.0328	3.1245	8.11647	0.913439
MD11G1146700	Probable xyloglucan endotransglucosylase/hydrolase protein 32; Precursor;	22.2726	15.7622	3.29044	4.23458
MD06G1138100		7.90395	4.18761	1.1664	0.925692
MD03G1067300		1.80719	1.52692	0.26545	0.283837
MD11G1210800	Glucan endo-1,3-beta-glucosidase 13; (1->3)-beta-glucan endohydrolase 13; 13; Beta-1,3-endoglucanase 13; 13; Precursor;	24.3166	26.6755	3.5539	5.62964
MD01G1031700	Transcription factor MYB93 Myb-related protein 93	11.9519	7.7479	1.71313	2.07239
MD02G1308000		2.94932	0.70547	0.418404	0.106094
MD09G1127000	Fasciclin-like arabinogalactan protein 2; Precursor;	8.47188	5.03132	1.20639	1.44273
MD12G1000200	Syntaxin-related protein KNOLLE; Syntaxin-111;	4.05195	1.51014	0.575357	0.168278
MD14G1211700	Respiratory burst oxidase homolog protein F; Cytochrome b245 beta chain homolog RbohAp108; NADPH oxidase RBOHF;	3.42592	2.6004	0.485166	0.509529
MD14G1201200	GDSL esterase/lipase At1g74460; Extracellular lipase At1g74460; Precursor;	7.5026	4.70249	1.06013	1.02682
MD17G1011500	Omega-hydroxypalmitate O-feruloyl transferase; Omega-hydroxyacid hydroxycinnamoyltransferase; Protein ALIPHATIC SUBERIN FERULOYL TRANSFERASE;	33.4023	19.9384	4.73292	5.48258
MD13G1189100	Sugar transport protein 13; Hexose transporter 13; Multicopy suppressor of snf4 deficiency protein 1;	2.63376	1.20624	0.370009	0.410283
MD06G1228500	Non-specific lipid transfer protein GPI-anchored 3 LTP-GPI-ANCHORED 3 Precursor;	16.8712	14.1369	2.37804	3.95247
MD05G1339300	Linoleate 13S-lipoxygenase 3-1, chloroplastic; Precursor;	1.14841	0.807414	0.160991	0.0773756
MD07G1021500		8.6524	3.78928	1.20572	1.00977
MD10G1069300	Protein CASPARIAN STRIP INTEGRITY FACTOR 1 Precursor;	14.573	3.67041	2.02083	1.06773
MD06G1126900	WAT1-related protein At5g07050;	3.45974	3.53716	0.472933	0.527784
MD14G1089800		1.84731	1.15463	0.250967	0.245844
MD06G1235300	Transcription factor MYB52 Myb-related protein 52 Protein ABA-HYPERSENSITIVE 1	1.8801	1.25652	0.250671	0.147024
MD03G1189700	Kinesin-like protein KIN-12F	1.52753	0.44205	0.203018	0.0608651
MD17G1110000	Fasciclin-like arabinogalactan protein 7; Precursor;	20.4374	3.60595	2.72943	1.01488
MD09G1007600	Omega-hydroxypalmitate O-feruloyl transferase; Omega-hydroxyacid hydroxycinnamoyltransferase; Protein ALIPHATIC SUBERIN FERULOYL TRANSFERASE;	33.3428	22.0846	4.45123	4.74894
MD14G1207600	Probable 2-oxoglutarate-dependent dioxygenase At5g05600	9.22116	62.3738	1.23239	27.1273
MD15G1252300	Peroxidase 72; P72; ATP6a; PRXR8; Precursor;	8.56142	3.45424	1.13926	1.06888
MD11G1200000		8.29109	3.56492	1.09338	0.47813
MD05G1102000	Nucleobase-ascorbate transporter 4;	19.4703	10.3985	2.57728	2.49443
MD15G1323500	Transcription factor MYB93 Myb-related protein 93	9.30363	6.62807	1.23247	2.05379
MD17G1181700		0.988958	0.688973	0.131149	0.0956676
MD03G1194500		5.8755	4.16086	0.770167	1.31272
MD07G1109600	Uclacyanin-3; Blue copper-binding protein III; III; Phytocyanin 3; Precursor;	22.4983	17.0392	2.9452	3.50579
MD14G1153700		5.99476	2.33299	0.775493	0.574886
MD11G1079600	Cytochrome P450 86A1; CYPLXXXVI; P450-dependent fatty acid omega-hydroxylase; Protein HYDROXYLASE OF ROOT SUBERIZED TISSUE;	79.3713	39.223	10.2104	9.15385
MD06G1194000	GDSL esterase/lipase At1g74460; Extracellular lipase At1g74460; Precursor;	68.744	40.5536	8.81825	9.63449
MD04G1147700	Laccase-4; Benzenediol:oxygen oxidoreductase 4; Diphenol oxidase 4; Protein IRREGULAR XYLEM 12; Urishiol oxidase 4; Precursor;	25.1352	2.35876	3.19818	0.580869
MD03G1126700		12.8508	9.74735	1.62763	1.39255
MD11G1282300	Non-specific lipid transfer protein GPI-anchored 15 LTP-GPI-ANCHORED 15 Xylogen-like protein 10 Precursor;	39.6076	20.7992	4.9882	3.30672
MD09G1274700	GDSL esterase/lipase At5g37690; Extracellular lipase At5g37690; Precursor;	13.6581	9.43198	1.70394	1.93163
MD09G1119300		4.58407	7.02829	0.574691	1.80658
MD02G1080400	Pathogen-associated molecular patterns-induced protein A70 A70	36.0201	7.10733	4.47154	2.91797
MD04G1234400	GDSL esterase/lipase LTL1; Extracellular lipase LTL1; Lithium-tolerant lipase 1; lipase 1; Precursor;	146.601	17.9803	17.7872	2.80027
MD03G1073600	Cytochrome P450 86A1; CYPLXXXVI; P450-dependent fatty acid omega-hydroxylase; Protein HYDROXYLASE OF ROOT SUBERIZED TISSUE;	62.7393	29.4506	7.60676	8.06782
MD02G1146200		11.4756	4.68713	1.36911	1.91649
MD17G1157600	Coniferyl alcohol acyltransferase (E)-cinnamyl alcohol acyltransferase (E)-sinapoyl alcohol acyltransferase Geraniol acyltransferase Octan-1-ol acyltransferase	9.2605	5.85039	1.10043	1.14025
MD11G1153800		20.1567	16.3566	2.38822	4.68231
MD16G1128500		14.5198	11.5532	1.70493	2.939
MD15G1009100	GDSL esterase/lipase EXL3; Family II extracellular lipase 3; II lipase EXL3; Precursor;	26.5346	20.5019	3.12353	5.74586
MD01G1196800	Protein DETOXIFICATION 49 Multidrug and toxic compound extrusion protein 49 protein 49 Protein NOVEL ION CARRIER 1 NIC1	76.6136	15.9559	9.02205	5.08726
MD07G1227800	Laccase-5; Benzenediol:oxygen oxidoreductase 5; Diphenol oxidase 5; Urishiol oxidase 5; Precursor;	53.8786	27.359	6.33942	4.76515
MD02G1127900	Protein POLLENLESS 3-LIKE 2	2.42758	0.983849	0.278504	0.134021
MD09G1041500	ABC transporter B family member 15; transporter ABCB.15; Multidrug resistance protein 13; P-glycoprotein 15;	4.3564	1.04364	0.498779	0.499195
MD02G1291000		3.10313	2.09948	0.350798	0.561436
MD08G1121600	Flavonol synthase/flavanone 3-hydroxylase;	1.59694	1.38074	0.17956	0.217426
MD15G1008800	GDSL esterase/lipase EXL3; Family II extracellular lipase 3; II lipase EXL3; Precursor;	43.0488	23.5987	4.81676	6.83093
MD04G1116300	ABC transporter G family member 2; transporter ABCG.2; White-brown complex homolog protein 2;	29.7206	16.3992	3.27552	4.2194
MD00G1017200		11.4649	6.5467	1.25898	1.37641
MD02G1161000	GDSL esterase/lipase At2g23540; Extracellular lipase At2g23540; Precursor;	33.3734	18.8942	3.65345	4.35374
MD01G1123900	Probable WRKY transcription factor 24; WRKY DNA-binding protein 24;	6.66085	3.4768	0.713476	0.588318
MD16G1088600	MLP-like protein 423;	194.126	92.0977	20.6584	21.4938
MD15G1145300	ABC transporter G family member 32 transporter ABCG.32; Pleiotropic drug resistance protein 4 Protein PERMEABLE CUTICLE 1	25.8652	13.7507	2.7381	2.41387
MD02G1236600	Heavy metal-associated isoprenylated plant protein 4 Precursor;	8.12839	4.82818	0.849996	1.42733
MD16G1052000	Peroxidase 11; P11; ATP23a/ATP23b; Precursor;	4.41504	1.63535	0.455796	0.295247
MD12G1023800		16.5977	7.0541	1.68739	1.22641
MD11G1210200	GDSL esterase/lipase At4g26790; Extracellular lipase At4g26790; Precursor;	41.3265	26.3002	4.21675	4.15534
MD06G1103000	High mobility group B protein 13; Nucleosome/chromatin assembly factor group D 13;	9.01157	1.78213	0.899008	0.423519
MD09G1049500		17.7599	5.24863	1.76903	1.17955
MD10G1241300	CASP-like protein 1B1;	49.1299	29.2917	4.85487	7.11857
MD16G1196800		28.9909	19.3642	2.86138	2.93338
MD15G1343500	Amino acid permease 3; Amino acid transporter AAP3;	6.33521	4.38356	0.621203	1.89538
MD13G1114800		9.31349	8.59957	0.907912	0.192538
MD06G1216500	Protein CUP-SHAPED COTYLEDON 2; NAC domain-containing protein 98; NAC domain-containing protein CUC2;	6.13994	3.92801	0.591473	0.51241
MD14G1224600		27.9326	14.4844	2.63485	3.77919
MD05G1263600	CASP-like protein 1B1;	39.9736	22.8714	3.77157	6.45636
MD13G1196300	Non-specific lipid transfer protein GPI-anchored 20 LTP-GPI-ANCHORED 20 Precursor;	15.7966	11.2209	1.45416	1.13093
MD08G1009800	GDSL esterase/lipase EXL3; Family II extracellular lipase 3; II lipase EXL3; Precursor;	2.12101	1.17493	0.194658	0.215989
MD15G1439600	Receptor-like protein EIX1 EIX receptor 1 Precursor;	40.4777	6.61229	3.5657	2.25396
MD11G1185400	ABC transporter G family member 23; transporter ABCG.23; Probable white-brown complex homolog protein 24;	9.68333	8.04797	0.829152	1.25109
MD04G1066300	Cytochrome P450 87A3;	16.0641	0.919973	1.37352	0.107873
MD15G1434600	Protein DMP5	14.596	9.42926	1.23986	3.10582
MD01G1043300	Rhamnogalacturonate lyase; Precursor;	4.93383	3.6435	0.414689	0.752399
MD03G1194600	Glucan endo-1,3-beta-glucosidase 11; (1->3)-beta-glucan endohydrolase 11; 11; Beta-1,3-endoglucanase 11; 11; Precursor;	11.959	7.87756	0.998173	1.62838
MD10G1086000	Protein JINGUBANG	6.07048	6.88262	0.505398	2.16963
MD09G1081000	Protein trichome birefringence-like 19;	3.08582	1.74977	0.251572	0.452451
MD06G1197900		6.99113	2.86174	0.569766	0.464604
MD10G1118600		11.587	1.97526	0.921746	0.583861
MD15G1294100		0.289476	0.388575	0.0212861	0
MD14G1212400	Replication protein A 70 kDa DNA-binding subunit B; AtRPA1-5; Replication factor A protein 1B; Replication protein A 1B;	2.43306	0.846062	0.190433	0.214157
MD08G1183100	Transcription factor MYB93 Myb-related protein 93	14.4833	5.51482	1.10986	0.859847
MD12G1061900	bZIP transcription factor TGA10 Protein TGACG (TGA) motif-binding protein 10	0.40281	1.03322	0.0306355	0.269325
MD11G1080900	Laccase-4; Benzenediol:oxygen oxidoreductase 4; Diphenol oxidase 4; Protein IRREGULAR XYLEM 12; Urishiol oxidase 4; Precursor;	4.1646	1.70548	0.302316	0.413165
MD10G1333300	Probable LRR receptor-like serine/threonine-protein kinase At1g53440; Precursor;	12.2893	1.4421	0.845138	0.453233
MD15G1369700	Transcription factor MYB93 Myb-related protein 93	19.4985	11.4119	1.33401	1.61146
MD05G1116400		28.2788	2.31714	1.85624	0.330842
MD15G1040900	Early nodulin-like protein 1; Phytocyanin-like protein; Precursor;	7.16481	3.01169	0.456301	0.353847
MD10G1311800	Kinesin-like protein KIN-14C AtKIN14a Kinesin-like protein KatA	1.42772	0.494841	0.0878749	0.102605
MD07G1223100	Omega-3 fatty acid desaturase, chloroplastic; Precursor;	30.2979	7.25929	1.76622	3.13079
MD02G1117900	Probable serine/threonine-protein kinase PIX13	5.37173	2.89408	0.298228	1.26645
MD04G1008100	Probable pectinesterase 29; 29; Pectin methylesterase 29; Precursor;	13.0256	6.00419	0.712095	1.28559
MD02G1309400		16.6397	11.5335	0.89715	2.27193
MD00G1038700		25.495	11.7729	1.35496	3.07466
MD07G1201800	Glycerol-3-phosphate acyltransferase 5;	5.09076	2.67574	0.266934	0.258235
MD07G1267700	WD repeat-containing protein RUP2; Protein EARLY FLOWERING BY OVEREXPRESSION 2; Protein REPRESSOR OF UV-B PHOTOMORPHOGENESIS 2;	4.29649	8.24073	0.224613	0.147458
MD09G1111000	Mitogen-activated protein kinase kinase kinase 18	2.81634	1.2859	0.143522	0.0687815
MD00G1200300	Histone H3.2;	49.1612	8.27808	2.44291	1.72533
MD03G1056400	Laccase-3; Benzenediol:oxygen oxidoreductase 3; Diphenol oxidase 3; Urishiol oxidase 3; Precursor;	38.1629	16.0099	1.86933	1.97416
MD12G1215400	Histone H2A.1; LeH2A-1;	31.4219	6.23155	1.47714	1.82817
MD10G1068400		7.94676	5.70119	0.348989	0.600114
MD12G1093900	G2/mitotic-specific cyclin S13-6; B-like cyclin;	3.13845	1.2347	0.132104	0.192129
MD03G1020400	Histone H3.2;	64.9681	14.7805	2.44328	1.93803
MD09G1206800		1.01249	0.551911	0.0321387	0.0323227
MD07G1110600	Carotenoid cleavage dioxygenase 7, chloroplastic; AtNCED7; Beta,beta-carotene 9',10'-oxygenase; Protein MORE AXILLARY BRANCHING 3; Protein MORE AXILLARY GROWTH 3; Precursor;	0.234875	0.351607	0	0
MD15G1118600	UPF0481 protein At3g47200;	3.08457	0.883325	0.0929116	0.374972
MD06G1148200	Cytosolic sulfotransferase 15; Sulfotransferase 2a;	3.01415	2.94846	0.07717	0.224177
MD08G1048200	Glutamate receptor 2.8; Ligand-gated ion channel 2.8; Precursor;	0.257604	0.267183	0	0.0366111
MD07G1004500	Linoleate 13S-lipoxygenase 2-1, chloroplastic; Lipoxygenase 2-1; Precursor;	18.6028	1.20177	0.479722	0.111589
MD10G1071200	Salicylate carboxymethyltransferase; S-adenosyl-L-methionine:salicylate acid carboxylmethyltransferase; Salicylate O-methyltransferase;	7.49058	1.16955	0.17872	0.0428372
MD03G1273800	Histone H2AX;	39.726	8.18896	0.915767	1.00609
MD11G1057600	Laccase-3; Benzenediol:oxygen oxidoreductase 3; Diphenol oxidase 3; Urishiol oxidase 3; Precursor;	67.8259	45.8322	1.28161	7.09246
MD00G1116600	GDSL esterase/lipase At5g37690; Extracellular lipase At5g37690; Precursor;	116.094	70.7937	2.16471	12.6606
MD14G1123000	Probable WRKY transcription factor 41; WRKY DNA-binding protein 41;	108.828	36.3434	1.83597	15.5999
MD05G1224700	Receptor-like protein EIX2 EIX receptor 2 Precursor;	59.917	9.77412	0.862313	2.77228
MD00G1173100		1.57778	1.5172	0	0.205008
MD09G1065400	UDP-glycosyltransferase 83A1;	3.27544	2.44917	0	0.527269
MD09G1104100	Uclacyanin 1 Precursor;	6.0559	5.67135	0	0.620013
MD17G1265300	Peroxidase 52; P52; ATP49; Precursor;	49.7426	1.41787	0.295431	0

## Sheet: Table S2new
Table S2. Expression of the genes consistently expressed at higher levels in 35S:PmDAM6 than in WT in both November and January (mean value of three replicates)
					(unit: TPM)
gene_id	Annotation	Nov_WT	Jan_WT	Nov_35S	Jan_35S
MD15G1033100	Cytochrome P450 82A3; Cytochrome P450 CP6;	0.0912002	0.0698284	15.9215	1.92386
MD00G1175000	Cytochrome P450 82A3; Cytochrome P450 CP6;	0.083796	0.0825768	8.4813	1.07544
MD11G1281600	Vicilin Jug r 6.0101 Allergen Jug r 6 Vicilin Jug r 6 Allergen=Jug r 6.0101 Precursor;	0.0798583	0.604939	0.572163	2.89365
MD12G1040100	Calmodulin-binding transcription activator 3 Ethylene-induced calmodulin-binding protein 1 Ethylene-induced calmodulin-binding protein a Protein SAR-DEFICIENT 3 Signal-responsive protein 1	0.276964	0.214259	1.77176	1.21784
MD11G1020600	Accelerated cell death 11 Ceramide-1-phosphate transfer protein ACD11 Glycolipid transfer protein domain-containing protein ACD11	0.499408	0.369358	2.59351	1.24154
MD10G1121200	Chaperone protein dnaJ 11, chloroplastic; Precursor;	2.23519	4.66048	11.3384	12.5222
MD17G1058800	Ribosome biogenesis protein WDR12 homolog	1.34541	2.13815	6.23961	10.0125
MD10G1017300		15.1638	6.52504	64.3386	17.4875
MD13G1136500		0.698387	0.604422	2.95011	3.56408
MD06G1003700		4.12427	1.61879	16.435	5.01224
MD13G1155300	Probable N-acetyltransferase HLS1-like;	0.740525	1.96527	2.9044	5.31135
MD14G1215700	Agamous-like MADS-box protein AGL8 homolog; POTM1-1;	1.57001	1.82472	5.76691	4.23725
MD14G1235800	WUSCHEL-related homeobox 1; PFS2-like protein;	1.57208	1.04057	5.61088	2.85386
MD07G1297100	Homeobox-leucine zipper protein ATHB-7; HD-ZIP protein ATHB-7; Homeodomain transcription factor ATHB-7;	8.17526	36.9004	28.8426	77.7354
MD03G1251500	Protein SRG1; Protein SENESCENCE-RELATED GENE 1;	1.88561	1.65428	5.53738	3.31895
MD12G1206900	Universal stress protein A-like protein;	26.792	15.5405	76.5304	46.8893
MD17G1156400		4.45452	5.04011	12.3959	10.5211
MD03G1006500	F-box/kelch-repeat protein At2g44130;	12.1578	16.0852	32.6821	32.5077
MD12G1072700		4.17228	4.41505	10.9854	9.60526
MD02G1094500	Protein STRICTOSIDINE SYNTHASE-LIKE 4 Precursor;	1.90285	4.91268	4.7732	9.50885
MD06G1231300	WUSCHEL-related homeobox 1; PFS2-like protein;	2.50718	2.15757	6.23698	5.58826
MD15G1226200	2-oxoglutarate-dependent dioxygenase DAO; Protein DIOXYGENASE FOR AUXIN OXIDATION;	1.33818	0.972307	3.19258	2.19891
MD08G1171700		7.99972	11.3489	18.6702	43.6593
MD13G1077900	WRKY transcription factor 72A SlWRKY73 WRKY DNA-binding protein 72A	0.684316	0.433141	1.58398	1.29821
MD03G1066600	Gibberellin 2-beta-dioxygenase 8; GA 2-oxidase 8; Gibberellin 2-beta-hydroxylase 8; Gibberellin 2-oxidase 8;	1.57824	0.833093	3.33694	2.44557
MD15G1348800		12.3681	4.84791	26.0705	9.45369

## Sheet: Table S3new
Table S3. Expression of the genes expressed at higher levels in 35S:PmDAM6 than in WT in November (mean value of three replicates)
					(unit: TPM)
gene_id	Annotation	Nov_WT	Jan_WT	Nov_35S	Jan_35S
MD06G1184200	Coatomer subunit beta'-1; Beta'-coat protein 1; 1;	0.0347481	0.0738688	1.84761	0
MD09G1256000	Thaumatin-like protein 1a; Mdtl1; Pathogenesis-related protein 5a; Allergen=Mal d 2; Precursor;	30.6326	73.0057	1338.3	34.5471
MD09G1256300	Thaumatin-like protein 1a; Mdtl1; Pathogenesis-related protein 5a; Allergen=Mal d 2; Precursor;	52.9623	106.314	2214.99	41.8028
MD04G1233400		0	0	0.978156	0.501594
MD07G1308000	Laccase-15; Benzenediol:oxygen oxidoreductase 15; Diphenol oxidase 15; Protein TRANSPARENT TESTA 10; Urishiol oxidase 15; Precursor;	0.0217271	0	0.688916	0.0213143
MD03G1052000		0	0	3.73661	0
MD11G1074400	Probable 2-oxoglutarate-dependent dioxygenase AOP1;	0	0	0.652393	0
MD17G1126300	7-deoxyloganetin glucosyltransferase; Genipin glucosyltransferase; UDP-glucose glucosyltransferase 2; UDP-glycosyltransferase 85A24;	0	0	0.767606	0.0593281
MD08G1104200		0	0.091064	1.20745	0.633169
MD01G1109500		0.0952561	0	2.42948	0.284801
MD16G1130700	Histone-lysine N-methyltransferase ASHR2; ASH1-related protein 2; Protein SET DOMAIN GROUP 39;	0	0.155193	0.309789	0.126501
MD13G1236500	Homeobox-leucine zipper protein HAT22; Homeodomain-leucine zipper protein HAT22; protein 22;	0	0.162609	0.882213	1.16767
MD04G1145600		0	0.193449	0.979567	0.670224
MD05G1338400		0.397174	2.58467	6.92714	1.12173
MD01G1109700	Cold-responsive protein kinase 1	0.221145	0	3.05463	0.516513
MD11G1189000		62.6315	58.5832	851.429	21.9859
MD10G1012600		0.644299	0.650438	8.3245	0.308307
MD13G1070500	Probable calcium-binding protein CML46 Calmodulin-like protein 46	0.518177	0	5.97637	0.17154
MD06G1145000	Probable inactive leucine-rich repeat receptor-like protein kinase At3g03770; Precursor;	0.120016	0	1.37512	0.414078
MD03G1291000	Probable pectinesterase/pectinesterase inhibitor 41; Pectinesterase inhibitor 41; Pectin methylesterase inhibitor 41; Pectinesterase 41; 41; AtPMEpcrB; Pectin methylesterase 41; Precursor;	0.0940693	0	1.00426	0
MD01G1213100		4.80868	5.64633	51.2078	3.41244
MD03G1259900	Sulfate transporter 3.1; AST12; AtST1;	0.396935	0.319265	3.9802	0.167477
MD12G1089500		1.10797	0.531024	10.785	0.0921664
MD16G1017600	RNA-dependent RNA polymerase 1; RNA-directed RNA polymerase 1;	3.5733	0.190095	33.2186	0.0454956
MD11G1247400	L-type lectin-domain containing receptor kinase VII.1; Precursor;	3.87433	0.928067	35.7456	0.671322
MD05G1111800		0.0860961	0.0584201	0.749011	0.170069
MD04G1059500	Cyclin-dependent kinase F-4; Serine/threonine-protein kinase MHK-like protein 2;	0.654153	0	5.61198	0
MD10G1089800		0.558373	0.685716	4.80337	0.112121
MD15G1025600	Protein RADIALIS-like 6; RAD-like 6; Protein RADIALIS-LIKE SANT/MYB 3; RSM3;	0.129853	0.219783	1.08401	0.0416156
MD02G1095700	Cellulose synthase-like protein E2; OsCslE2;	0.0503784	0.172667	0.380922	0.033313
MD13G1160800		217.241	6.14702	1570.53	9.55926
MD00G1148200	Ubiquinol oxidase 1a, mitochondrial; Alternative oxidase 1a; Precursor;	0.334283	0.336125	2.32252	0.210983
MD13G1218900	Protein NRT1/ PTR FAMILY 5.2; Peptide transporter PTR3-A;	0.511791	0.507134	3.57932	0.398351
MD03G1251400	Kunitz type trypsin inhibitor 104 Precursor;	194.681	287.607	1357.59	142.244
MD02G1153500		2.50629	16.7665	16.8696	23.6836
MD15G1132000	3,5-dihydroxybiphenyl synthase; Biphenyl synthase 1;	5.25271	1.99155	35.1135	1.39458
MD11G1287900		24.2548	108.415	161.389	40.4159
MD00G1052900	Linamarin synthase 2 Cyanohydrin UDP-glucosyltransferase UGT85K5	0.801762	0.869941	5.1072	0.751254
MD00G1105300		2.64768	0	16.7641	0
MD09G1065700	Transcription initiation factor IIB-2; General transcription factor TFIIB-2;	6.62934	0.289216	41.2841	0.284039
MD12G1009100	Plant cysteine oxidase 2	0.338726	0.277775	2.05156	0.67267
MD09G1115900	Triacylglycerol lipase 2; Precursor;	3.72724	40.5016	22.2705	29.3254
MD04G1225400	Pathogenesis-related protein PR-4B; Precursor;	67.6853	49.8125	402.68	40.6565
MD02G1139900	Dehydrin Xero 1;	61.1027	387.519	360.591	186.495
MD14G1062500		33.1666	11.8505	195.342	8.69821
MD09G1032900	Probable aldo-keto reductase 2;	0.3501	0.58058	2.0161	0.381807
MD05G1128800	L-ascorbate oxidase homolog; Pollen-specific protein NTP303; Precursor;	0.403168	0.21101	2.30245	0.320647
MD15G1028300	Cytochrome P450 82A4; Cytochrome P450 CP9;	1.00492	4.28078	5.53333	4.22237
MD05G1030800	Ethylene-responsive transcription factor ERF112;	3.66842	1.15928	20.3995	1.30217
MD12G1254700		12.7626	0.562198	69.2591	0.698015
MD14G1215600	Agamous-like MADS-box protein MADS2 MADS-box protein 2 SEPALLATA homolog 1	0.153193	0.332555	0.836837	0.154146
MD13G1041200	RNA-dependent RNA polymerase 1; RNA-directed RNA polymerase 1;	1.22262	0.0687701	6.63168	0
MD09G1133200	Heavy metal-associated isoprenylated plant protein 16 Farnesylated protein 4 Precursor;	0.525565	2.10527	2.8309	2.59143
MD16G1160100		22.0615	0.954556	114.567	0.738655
MD11G1054100		20.26	10.9572	103.982	13.2915
MD16G1191900		0.188012	0.0204449	0.952308	0.0257011
MD08G1248000		0.832723	0.819729	4.14072	0.797529
MD00G1070500		0.659393	0.249509	3.24358	0.0417895
MD10G1265100		0.243552	0.150253	1.20094	0.0732322
MD13G1057000		10.2856	0.761729	49.5611	0.557532
MD10G1301300	Internal alternative NAD(P)H-ubiquinone oxidoreductase A1, mitochondrial; Internal alternative NADH dehydrogenase NDA1; Internal non-phosphorylating NAD(P)H dehydrogenase 1; NADH:ubiquinone reductase (non-electrogenic) NDA1; Precursor;	0.188742	0.196881	0.905217	0.252436
MD16G1017400		14.7074	2.86575	69.6023	1.80458
MD05G1342600	Protein NRT1/ PTR FAMILY 5.4;	0.296707	0.23869	1.40165	0.391144
MD13G1019400	RNA-dependent RNA polymerase 1; RNA-directed RNA polymerase 1;	1.77812	0.466865	8.32407	0.344098
MD12G1179500	Dehydration-responsive element-binding protein 2A;	2.83128	1.04108	13.3132	1.67633
MD13G1161200		0.619441	0.0762057	2.85168	0.0122684
MD11G1315600	Universal stress protein A-like protein;	0.940128	22.0938	4.29614	40.4718
MD03G1014200		0.632401	0	2.85905	0
MD16G1017500	RNA-dependent RNA polymerase 1; RNA-directed RNA polymerase 1;	6.89275	0.565753	31.4244	0.458259
MD10G1029100		1.13152	13.2659	5.03186	1.28934
MD15G1205100	1-aminocyclopropane-1-carboxylate oxidase 1; oxidase 1;	1.41188	0	6.25826	0.10893
MD05G1220800	Elongation factor 2 Protein LOW EXPRESSION OF OSMOTICALLY RESPONSIVE GENES 1	0.051407	0.0882375	0.225757	0.0792962
MD04G1059300	Cyclin-dependent kinase F-4; Serine/threonine-protein kinase MHK-like protein 2;	0.859629	0	3.78669	0.0933933
MD04G1064400		130.018	87.9838	571.321	42.0284
MD12G1020900	ABC transporter G family member 34; transporter ABCG.34; Pleiotropic drug resistance protein 6;	0.126532	0.20197	0.544567	0.197435
MD14G1196300	F-box protein SKIP23; SKP1-interacting partner 23;	24.7419	1.52448	107.517	1.45987
MD14G1169600		7.05037	22.2527	30.3138	16.4189
MD14G1019500	Cytochrome P450 94C1 12-hydroxyjasmonoyl-L-amino acid 12-hydroxylase	1.33896	1.67531	5.75027	1.57055
MD09G1115800	Triacylglycerol lipase 2; Precursor;	2.72144	21.1011	11.7434	15.5736
MD04G1179500	Late embryogenesis abundant protein At1g64065	1.59973	1.20634	6.89311	1.30174
MD05G1231200		3.42516	4.0224	14.3773	5.26022
MD02G1196600		0.447801	1.04516	1.92715	1.86576
MD10G1062300	NADP-dependent D-sorbitol-6-phosphate dehydrogenase; Aldose-6-phosphate reductase [NADPH]; NADP-S6PDH;	11.2994	24.5024	47.7006	14.1289
MD05G1058600		20.3963	4.26217	86.2061	6.62487
MD06G1189300	F-box protein SKIP23; SKP1-interacting partner 23;	17.5374	3.10057	73.7998	3.02424
MD13G1200300	Early light-induced protein 1, chloroplastic Precursor;	2.32166	138.834	9.68719	43.6283
MD10G1053000	2-oxoglutarate-dependent dioxygenase 19 Melatonin 2-hydroxylase	2.42415	0	10.1256	0
MD01G1230100	Uncharacterized calcium-binding protein At1g02270;	0.194781	0.0510711	0.807616	0.0242077
MD15G1244700	Chaperone protein dnaJ 11, chloroplastic; Precursor;	23.1972	12.8651	93.376	19.8057
MD08G1232200	11S globulin seed storage protein 2; 11S globulin Ses i 6 11S globulin seed storage protein II; Allergen Ses i 6 Alpha-globulin; Allergen=Ses i 6.0101 11S globulin seed storage protein 2 acidic chain; 11S globulin seed storage protein II acidic chain; 11S globulin seed storage protein 2 basic chain; 11S globulin seed storage protein II basic chain; Precursor;	10.9003	16.278	43.2896	6.0802
MD15G1266400		0.587559	2.35279	2.32862	2.82411
MD14G1062600		20.5023	11.0433	80.4691	8.95769
MD13G1208400		1.63017	1.57472	6.4937	1.05986
MD08G1011900	Thaumatin-like protein 1 Precursor;	15.4617	1.74085	60.2015	0.966158
MD07G1248300		1.76579	1.85968	6.94665	3.02087
MD04G1165400	Dehydration-responsive element-binding protein 2A;	2.15793	0.22232	8.31599	0.356735
MD04G1047700	Endochitinase EP3 Chitinase class IV Protein HOMOLOG OF CARROT EP3-3 CHITINASE Precursor;	100.954	41.7079	386.534	32.6383
MD09G1251600	Bifunctional epoxide hydrolase 2 Cytosolic epoxide hydrolase 2; Epoxide hydratase; Soluble epoxide hydrolase Lipid-phosphate phosphatase;	4.7482	13.7676	18.0836	13.5451
MD06G1204400	Agamous-like MADS-box protein AP1 APETALA1-like protein protein	2.93906	6.9284	11.164	11.6479
MD12G1178600	Mitoferrin; Mitochondrial substrate carrier family protein F;	2.74295	14.1793	10.448	12.5967
MD01G1093700	Protein NTM1-like 9 Calmodulin-binding NAC protein	9.43785	2.00787	35.7132	2.42669
MD13G1080100		5.39945	21.3644	20.3938	9.02947
MD03G1082800	Universal stress protein PHOS32 Phosphorylated protein of 32 kDa Precursor;	0.882666	0	3.31242	0
MD17G1247300	Glycosyltransferase BC10 Protein BRITTLE CULM 10 Protein FRAGILE CULM 116	0.72182	0.0866484	2.68823	0.085153
MD15G1145600	2-alkenal reductase (NADP(+)-dependent); Alkenal double bound reductase; Allylic alcohol dehydrogenase 1 Flavin-free double bond reductase Pulegone reductase	3.84175	21.1348	14.3572	8.94233
MD15G1303500	Probable xyloglucan endotransglucosylase/hydrolase protein 6; Precursor;	49.1714	26.9153	182.516	37.8242
MD07G1250500	Hexose carrier protein HEX6;	0.974378	0.164279	3.57805	0.286679
MD12G1253500		23.3513	3.76287	86.1627	2.9129
MD12G1253600		17.4419	2.56317	64.3859	2.64509
MD07G1035900	Probable LRR receptor-like serine/threonine-protein kinase At3g47570; Precursor;	0.145271	1.00593	0.528532	0.655891
MD03G1097600		0.884571	3.64194	3.12711	5.05554
MD04G1139600	Probable glutathione S-transferase; G2-4; Heat shock protein 26A;	1.73331	4.77245	6.12991	1.42111
MD13G1160700		7.16897	0.166644	25.5067	0.327535
MD13G1040000	Transcription factor bHLH75; Basic helix-loop-helix protein 75; 75; Transcription factor EN 78; bHLH transcription factor bHLH075;	0.572631	0	2.0459	0.03779
MD08G1101700		6.86842	2.80782	24.3082	1.49933
MD17G1030700		0.653343	1.29166	2.29891	1.64172
MD01G1052700	(+)-neomenthol dehydrogenase Menthone:neomenthol reductase; Short-chain dehydrogenase/reductase 1;	1.59279	2.47496	5.6164	2.9079
MD09G1135900	7-deoxyloganetin glucosyltransferase; Genipin glucosyltransferase; UDP-glucose glucosyltransferase 2; UDP-glycosyltransferase 85A24;	2.46542	6.88518	8.69978	5.54376
MD10G1305700	Transcription factor MYB4 Myb-related protein 4 Transcription factor RLTR1	1.31363	0.601186	4.64339	0.948719
MD14G1183700	Probable alpha,alpha-trehalose-phosphate synthase [UDP-forming] 9; Trehalose-6-phosphate synthase 9;	2.27237	3.63198	7.97614	3.55683
MD11G1238000		0.585574	2.44705	2.06383	4.28337
MD12G1158200	Heme-binding-like protein At3g10130, chloroplastic; Precursor;	20.4716	66.8977	71.4567	42.426
MD00G1109200		1.57264	3.15313	5.56882	0.328324
MD13G1043200	Protein NRT1/ PTR FAMILY 3.1;	184.535	395.324	641.248	240.511
MD11G1262100	EP1-like glycoprotein 4 Curculin-like (Mannose-binding) lectin family protein Precursor;	8.12407	1.84543	28.0953	2.04895
MD07G1162900	Protein NTM1-like 9 Calmodulin-binding NAC protein	0.570339	0.0378234	1.95249	0.104263
MD05G1328800		5.77766	10.9806	19.5459	20.0584
MD13G1135900	Cullin-1;	1.47199	5.13396	5.02169	4.06722
MD14G1082800	Endoribonuclease Dicer homolog 2; Dicer-like protein 2;	1.8432	0.641879	6.19966	0.706055
MD12G1253900		0.652765	0.203247	2.1959	0.1495
MD04G1241000		0.788175	1.60541	2.65341	1.84129
MD14G1150200	CASP-like protein 1F2;	0.875902	2.65601	2.94868	4.15558
MD07G1161100		110.438	23.1418	369.108	21.1299
MD15G1028700	Cytochrome P450 82A3; Cytochrome P450 CP6;	1.86761	6.35479	6.15059	8.29755
MD07G1302200	UNC93-like protein 2;	5.11866	4.81438	16.674	7.68499
MD17G1036200	UDP-glycosyltransferase 90A1;	0.989937	0.250157	3.22842	0.185028
MD10G1254300	Cationic amino acid transporter 1; Amino acid transporter 1;	10.9045	6.81103	35.5207	4.3745
MD06G1217100	Transcription factor BEE 3; Basic helix-loop-helix protein 50; 50; Protein Brassinosteroid enhanced expression 3; Transcription factor EN 76; bHLH transcription factor bHLH050;	3.08542	2.44243	9.80597	3.18962
MD00G1013000		11.7436	1.4486	37.4256	1.38198
MD04G1170800	Endoglucanase 25; Cellulase homolog OR16pep; Endo-1,4-beta glucanase 25; Protein KORRIGAN; Protein RADIALLY SWOLLEN 2;	0.158815	0.201128	0.497969	0.156469
MD16G1214100	1-aminocyclopropane-1-carboxylate oxidase homolog 1;	0.568743	1.56998	1.77056	2.10848
MD02G1258700	(+)-neomenthol dehydrogenase Menthone:neomenthol reductase; Short-chain dehydrogenase/reductase 1;	0.794126	3.24435	2.49383	1.9958
MD03G1029100	Cellulose synthase-like protein E6; OsCslE6;	6.25005	8.00146	19.4367	7.51011
MD12G1254300		14.042	4.23334	43.2096	4.43928
MD17G1186000	Protein indeterminate-domain 7	2.28015	4.92197	6.90828	5.48955
MD10G1035800	Tryptophan aminotransferase-related protein 4;	11.8004	1.74278	34.8058	0.989041
MD11G1262600	EP1-like glycoprotein 3 Curculin-like (Mannose-binding) lectin family protein Putative receptor-like protein kinase-like protein Precursor;	14.3019	6.07834	42.0579	6.7281
MD14G1125900	Metal-nicotianamine transporter YSL1; Protein YELLOW STRIPE LIKE 1;	59.8709	95.4817	173.973	71.5695
MD12G1178200	Ferritin-3, chloroplastic; SFerH-3; Precursor;	20.1505	49.7607	58.5492	86.1372
MD05G1135300	Metallothionein-like protein 4B; EC protein homolog 2;	2.0037	10.119	5.8434	17.914
MD13G1080300	Protein NRT1/ PTR FAMILY 2.13; Nitrate transporter 1.7;	2.16532	6.51925	6.25539	3.5367
MD06G1213300		0.605513	0.481321	1.73327	0.927282
MD07G1250000	Copper transporter 6;	18.9805	93.3852	53.9551	83.7702
MD04G1041200		11.2567	31.0785	32.0734	35.5189
MD03G1017700	Tyrosine-sulfated glycopeptide receptor 1 PSY1 receptor	0.496465	0.396198	1.40497	0.116126
MD15G1057300	IQ domain-containing protein IQM1 IQ motif-containing protein 1	3.94131	1.48073	11.0134	2.17557
MD01G1101300	Protein NUCLEAR FUSION DEFECTIVE 4	17.5377	8.5636	49.07	3.92602
MD12G1167300	DnaJ homolog subfamily B member 1;	283.93	73.0211	786.835	60.492
MD09G1142800	7-deoxyloganetin glucosyltransferase; Genipin glucosyltransferase; UDP-glucose glucosyltransferase 2; UDP-glycosyltransferase 85A24;	2.82094	1.29156	7.74532	0.630144
MD14G1160800	4-hydroxycoumarin synthase 1; Biphenyl synthase 2;	6.96511	0.103491	19.0362	0.150775
MD12G1245700		6.35126	3.39871	17.3163	2.89832
MD13G1092800	Probable inactive poly [ADP-ribose] polymerase SRO2; Protein SIMILAR TO RCD ONE 2;	3.57468	2.33817	9.77139	2.31639
MD16G1149400		5.58186	17.5479	15.0609	5.32911
MD11G1262700	EP1-like glycoprotein 2 Curculin-like (Mannose-binding) lectin family protein Precursor;	19.2263	2.95479	51.8718	4.09661
MD02G1302900		8.90802	8.0649	23.9552	8.62574
MD10G1258700	CBL-interacting serine/threonine-protein kinase 23; Protein LOW-K(+)-SENSITIVE 1; SNF1-related kinase 3.23; SOS2-like protein kinase PKS17;	3.88541	5.79737	10.4289	7.46083
MD04G1130300	Telomere repeat-binding protein 4; H-protein promoter binding factor-1; Telomeric DNA-binding protein 1;	0.696118	1.92131	1.86227	1.12411
MD12G1178500	Ferritin-3, chloroplastic; SFerH-3; Precursor;	4.31389	18.9117	11.5404	34.2219
MD08G1007500	Thioredoxin-like protein CDSP32, chloroplastic; Chloroplastic drought-induced stress protein of 32 KDa; Precursor;	13.6354	25.4031	36.6892	17.5912
MD13G1237500	Pentatricopeptide repeat-containing protein At3g09040, mitochondrial; Precursor;	0.559416	0.821716	1.50603	0.905168
MD05G1233100	NAC domain-containing protein 2 OsNAC19 Protein STRESS-RESPONSIVE NAC 1	5.7604	12.6938	15.3302	14.944
MD13G1160900		5.46258	0.19873	14.4352	0.182701
MD04G1018400	Thaumatin-like protein 1a; Mdtl1; Pathogenesis-related protein 5a; Allergen=Mal d 2; Precursor;	342.026	22.9803	905.581	9.29645
MD03G1032300	1-aminocyclopropane-1-carboxylate oxidase homolog 3;	3.76375	11.6884	9.95283	6.5696
MD01G1055600		1.25656	2.75295	3.29745	2.76795
MD07G1019800		6.38647	2.05124	16.6599	1.18308
MD05G1306900	Pathogenesis-related genes transcriptional activator PTI5; PTO-interacting protein 5;	10.358	10.0653	27.0483	8.54902
MD12G1254400		12.4841	2.82803	32.5007	2.86651
MD16G1093700	Probable inactive poly [ADP-ribose] polymerase SRO2; Protein SIMILAR TO RCD ONE 2;	2.04227	1.33834	5.29462	1.67476
MD10G1053500	2-oxoglutarate-dependent dioxygenase 19 Melatonin 2-hydroxylase	51.0484	91.9185	132.652	75.3426
MD06G1163300		0.727173	0.60978	1.90298	0.620733
MD16G1056600		6.12448	0.0439851	15.8893	0.0882136
MD02G1226400	Haloacid dehalogenase-like hydrolase domain-containing protein Sgpp; Subclass I phosphosugar phosphatase;	2.44564	8.87388	6.32668	5.98171
MD17G1106300	1-aminocyclopropane-1-carboxylate oxidase; oxidase; Ethylene-forming enzyme;	6.3394	1.59613	16.3951	2.57633
MD00G1129500		2.57086	1.3884	6.6404	0.410872
MD10G1080000	Polyol transporter 5; Protein POLYOL TRANSPORTER 5; Sugar-proton symporter PLT5;	27.3561	25.0023	70.4056	19.9383
MD11G1229700	Organic cation/carnitine transporter 4;	2.89744	4.97736	7.42436	4.64627
MD02G1054900	1-aminocyclopropane-1-carboxylate oxidase homolog 1;	2.40627	6.65312	6.12659	5.76907
MD00G1013300		1.9033	1.17727	4.84129	2.05445
MD09G1141200		3.49184	6.45794	8.8797	4.83433
MD09G1142300	7-deoxyloganetin glucosyltransferase; Genipin glucosyltransferase; UDP-glucose glucosyltransferase 2; UDP-glycosyltransferase 85A24;	8.21474	2.25529	20.8453	2.57395
MD11G1099300	Oxysterol-binding protein-related protein 3C; OSBP-related protein 3C;	0.518056	1.81685	1.30522	1.62072
MD16G1150200	Cell wall / vacuolar inhibitor of fructosidase 1; Precursor;	4.0466	2.16425	10.2401	0.801179
MD15G1132100	4-hydroxycoumarin synthase 1; Biphenyl synthase 2;	24.8303	0.805126	62.5896	2.43581
MD03G1059900	Protein CHLOROPLAST IMPORT APPARATUS 2; Precursor;	2.05301	19.3141	5.11709	12.3833
MD06G1184300	Coatomer subunit beta'-1; Beta'-coat protein 1; 1;	2.29402	0.210434	5.7386	0.100287
MD16G1033900	Protein DETOXIFICATION 12 Multidrug and toxic compound extrusion protein 12 protein 12	1.18969	1.44456	2.95655	1.02712
MD00G1095600	Putative nuclear RNA export factor SDE5 Protein SILENCING DEFECTIVE 5	6.17582	1.82959	15.3789	2.13195
MD09G1141700		13.576	20.8707	33.9384	15.78
MD05G1281900	Peroxisomal (S)-2-hydroxy-acid oxidase GLO5; Glycolate oxidase 3; 3; Short chain alpha-hydroxy acid oxidase GLO5;	29.5344	59.5762	73.3592	52.587
MD16G1262300		1.65007	2.49484	4.11672	2.35945
MD13G1080200		2.63878	5.15394	6.51184	2.40624
MD12G1028800	Glutathione hydrolase 1; Gamma-glutamyltransferase 1; Gamma-glutamyltranspeptidase 1; Precursor;	1.25039	1.67692	3.08605	0.862789
MD13G1211100	1-aminocyclopropane-1-carboxylate oxidase homolog 1;	11.2074	15.1987	27.7869	12.1665
MD03G1267900	Adenylate isopentenyltransferase 3, chloroplastic; Adenylate dimethylallyltransferase 3; Cytokinin synthase 3; Precursor;	2.40628	0.531546	5.93929	0.764357
MD16G1043000	Zinc finger protein CONSTANS-LIKE 6;	5.43658	30.3096	13.3707	46.7421
MD05G1231700	G-type lectin S-receptor-like serine/threonine-protein kinase At4g27290; Precursor;	0.610786	1.136	1.49258	0.977112
MD15G1028400	Cytochrome P450 82A3; Cytochrome P450 CP6;	9.30696	10.2754	22.8155	16.3578
MD10G1076500		3.34859	7.30641	8.18469	9.14574
MD01G1178300	Hexose carrier protein HEX6;	1.32503	1.94759	3.24199	2.16124
MD00G1123300	Haloacid dehalogenase-like hydrolase domain-containing protein Sgpp; Subclass I phosphosugar phosphatase;	4.04321	14.1763	9.85263	12.8512
MD03G1149600	mRNA-decapping enzyme-like protein; DCP1 homolog;	24.9259	16.7506	60.8808	18.4802
MD09G1243600	Double-stranded RNA-binding protein 4; dsRNA-binding protein 4;	56.0686	31.8329	136.011	32.951
MD17G1080400	S-linalool synthase;	0.565095	1.17952	1.36123	2.07636
MD17G1084900		199.47	1068.05	483.974	1299.59
MD05G1238900	Organic cation/carnitine transporter 3;	10.5837	26.8753	25.5941	10.4184
MD06G1002700	Protein PIN-LIKES 3 Auxin efflux carrier-like protein 3	0.920545	0.652917	2.22175	0.987097
MD01G1231900	Zinc finger-containing ubiquitin peptidase 1 Lys-63-specific deubiquitinase ZUFSP; Zinc finger with UFM1-specific peptidase domain protein;	1.76804	4.31889	4.28659	4.77999
MD11G1009500	F-box/kelch-repeat protein At2g44130;	9.27828	25.9578	22.2775	45.2557
MD07G1107400	Receptor-like protein 6 Precursor;	1.61912	1.10311	3.87411	1.06268
MD02G1006900		3.13233	6.01096	7.52352	5.22784
MD15G1132200	4-hydroxycoumarin synthase 1; Biphenyl synthase 2;	8.13745	0.622769	19.4759	0.619922
MD15G1073200		11.6702	30.0239	27.9132	37.0347
MD07G1168000	Protein NUCLEAR FUSION DEFECTIVE 4	3.78201	0.721266	9.0371	1.13246
MD07G1126900	Putative pentatricopeptide repeat-containing protein At2g01510;	1.89277	2.08606	4.48754	2.53045
MD15G1371800	(R)-mandelonitrile beta-glucosyltransferase UDP-glycosyltransferase 85A19	0.916534	0.532886	2.1882	1.05804
MD09G1142000		6.12411	7.56239	14.5596	6.21017
MD16G1160700	Major allergen Mal d 1; AP15; Allergen Mal d I; Allergen=Mal d 1;	1696.95	82.0843	4038.33	79.2915
MD12G1254800		23.0448	5.88021	54.6773	5.81124
MD01G1032800	Protein DETOXIFICATION 27 Multidrug and toxic compound extrusion protein 27 protein 27	0.616878	0.456204	1.45211	0.346835
MD16G1161100		19.9607	3.67279	47.1658	3.15869
MD09G1078900	Protein GLUTAMINE DUMPER 1;	7.81721	42.7166	18.5368	69.9403
MD15G1222300		5.71585	1.32675	13.391	1.82941
MD00G1192400	Amidase 1 Translocon at the outer membrane of chloroplasts 64-I	4.23438	15.39	9.94546	19.6831
MD03G1242500	Protein Abitram Actin-binding transcription modulator; Protein Simiate;	16.8606	9.0942	39.545	10.1806
MD15G1140500	Ferric reduction oxidase 7, chloroplastic; Ferric-chelate reductase 7; Precursor;	10.2608	30.4117	24.0203	22.1275
MD02G1131800	Chaperone protein dnaJ 11, chloroplastic; Precursor;	56.8983	160.384	133.572	237.595
MD05G1264300	Receptor-like protein EIX2 EIX receptor 2 Precursor;	1.79382	0.419053	4.19116	0.465583
MD08G1196300	AT-hook motif nuclear-localized protein 17	50.9855	40.9083	118.894	44.5663
MD11G1071700	PHD finger-like domain-containing protein 5B;	1.64456	1.80156	3.81351	3.77511
MD15G1294900	Queuosine salvage protein	3.5824	3.36463	8.31721	3.47019
MD01G1155600		2.80353	0.930798	6.51614	1.104
MD10G1013900	Alcohol dehydrogenase;	8.75545	6.91746	20.4387	6.94601
MD08G1201000		1.68899	8.356	3.90362	9.57584
MD12G1104300	UDP-glycosyltransferase 73C1; Cytokinin-O-glucosyltransferase 1; Zeatin O-glucosyltransferase 1;	2.73482	5.1487	6.30486	7.10406
MD09G1192100	Beta-fructofuranosidase, insoluble isoenzyme CWINV1; Cell wall beta-fructosidase 1; Cell wall invertase 1; Sucrose hydrolase 1; Precursor;	7.36459	2.02887	17.0467	1.04444
MD05G1260700	Probable LRR receptor-like serine/threonine-protein kinase At1g56130; Precursor;	4.46223	2.07099	10.2647	2.36921
MD14G1232100	Glutathione S-transferase U8; GST class-tau member 8;	7.90644	2.21949	18.1645	1.11202
MD02G1081300		2.101	7.52496	4.80095	8.611
MD16G1192600	Heat shock 70 kDa protein 8; Heat shock protein 70-8; Heat-shock protein 70T-2;	1.7707	14.5845	4.06137	24.0487
MD01G1033000	Linamarin synthase 2 Cyanohydrin UDP-glucosyltransferase UGT85K5	5.70833	11.1905	13.0435	9.17825
MD13G1090800		12.4008	3.54864	28.2868	2.26161
MD04G1129100	Mitochondrial import inner membrane translocase subunit Tim9;	1.03053	1.24866	2.35811	1.38421
MD05G1130400	Cytokinin riboside 5'-monophosphate phosphoribohydrolase LOG5; Protein LONELY GUY 5;	3.73645	0.520661	8.41783	0.409892
MD16G1061100	Probable inactive purple acid phosphatase 1; Precursor;	2.89622	2.62257	6.5633	2.11557
MD11G1230500	Pre-mRNA-processing factor 17; Cell division cycle 40 homolog; PRP17 homolog;	1.70028	4.63955	3.85848	4.24676
MD07G1117000	Protein RGF1 INDUCIBLE TRANSCRIPTION FACTOR 1	3.86926	2.90783	8.74133	5.3049
MD06G1032200	Plant intracellular Ras-group-related LRR protein 5; Intracellular Ras-group-related LRR protein 5;	5.94288	10.8445	13.4384	12.5618
MD06G1024500	Disease resistance protein RPM1; Resistance to Pseudomonas syringae protein 3;	2.70308	13.1337	6.0846	16.0226
MD16G1001100	Probable metal-nicotianamine transporter YSL7; Protein YELLOW STRIPE LIKE 7;	21.3396	16.8093	48.1035	13.3725
MD14G1145500		26.9581	36.3158	60.6731	15.9463
MD15G1070400	Mitochondrial outer membrane protein porin 2; Voltage-dependent anion-selective channel protein 2;	2.70004	0.950918	6.06053	0.515123
MD11G1159100		13.1639	4.55796	29.5546	3.1179
MD15G1021500	Cytokinin dehydrogenase 5; Cytokinin oxidase 5; Precursor;	2.32714	0.780961	5.2201	0.750656
MD14G1220200	DEAD-box ATP-dependent RNA helicase 27;	6.83978	4.53843	15.2805	7.92178
MD15G1073500	3-oxo-Delta(4,5)-steroid 5-beta-reductase; Delta(4)-3-oxosteroid 5-beta-reductase; Delta-4,5-steroid 5-beta-reductase; Progesterone 5-beta-reductase; Protein VEIN PATTERNING 1;	4.86469	18.0281	10.852	21.3154
MD11G1055100	Probable serine/threonine-protein kinase WNK4; Protein kinase with no lysine 4;	37.4058	100.044	83.5815	64.8066
MD12G1150700		2.49797	4.6665	5.5769	2.08848
MD16G1129900	Light-regulated protein 1, chloroplastic Protein CCR-LIKE, chloroplastic Precursor;	31.0376	128.021	69.235	181.491
MD13G1047800	Protein CHUP1, chloroplastic; Protein CHLOROPLAST UNUSUAL POSITIONING 1;	12.7561	20.0329	28.4258	10.2549
MD12G1167400	DnaJ homolog subfamily B member 4;	21.3443	4.84735	47.4962	3.0746
MD14G1010300	Peroxidase 57; P57; ATP13a; PRXR10; Precursor;	67.203	13.2484	149.537	9.07688
MD12G1254500		36.419	6.84188	80.8179	7.65392
MD06G1009000		26.3745	69.6306	58.5587	53.859
MD09G1033000		4.88913	6.98938	10.795	8.315
MD09G1230900	ATP-dependent RNA helicase DEAH12, chloroplastic; Precursor;	53.3717	35.9243	118.246	37.4611
MD04G1064600	Bifunctional UDP-glucose 4-epimerase and UDP-xylose 4-epimerase 1; UDP-D-xylose 4-epimerase; UDP-L-arabinose 4-epimerase; UDP-galactose 4-epimerase 1; UDP-glucose 4-epimerase 1;	18.458	38.9953	40.76	66.3009
MD06G1201200	Chaperone protein ClpB1; ATP-dependent Clp protease ATP-binding subunit ClpB homolog 1; Casein lytic proteinase B1; Heat shock protein 101; Protein DEFECTIVE IN LONG-TERM ACQUIRED THERMOTOLERANCE	120.087	580.435	265.778	583.205
MD01G1140100	Uncharacterized protein At2g39795, mitochondrial; Precursor;	29.9672	13.5015	66.2164	13.7443
MD05G1191000	Probable carboxylesterase 12; AtCXE12;	7.36588	21.2276	16.275	26.6086
MD15G1208300	Cytokinin dehydrogenase 3; Cytokinin oxidase 3; 3; Precursor;	1.25897	0.029261	2.77692	0.0300041
MD13G1024600	Nudix hydrolase 25; Bis(5'-nucleosyl)-tetraphosphatase (asymmetrical);	9.16239	23.5194	20.1322	22.5767
MD10G1080100	Polyol transporter 5; Protein POLYOL TRANSPORTER 5; Sugar-proton symporter PLT5;	196.678	111.852	432.454	67.4638
MD06G1031200	Nucleolar GTP-binding protein 1;	1.31081	2.43791	2.88003	2.89422
MD11G1305400	Outer mitochondrial transmembrane helix translocase Mitochondrial sorting of proteins Tat-binding homolog 4	19.7801	9.12742	43.3616	9.12158
MD15G1239300	Probable LRR receptor-like serine/threonine-protein kinase At1g56140; Precursor;	7.71339	13.524	16.8526	11.6514
MD11G1203600	ABC transporter C family member 3; transporter ABCC.3; ATP-energized glutathione S-conjugate pump 3; Glutathione S-conjugate-transporting ATPase 3; Multidrug resistance-associated protein 3;	9.82367	5.55969	21.4426	4.16618
MD15G1178700	Heme-binding-like protein At3g10130, chloroplastic; Precursor;	6.24157	13.0778	13.5866	7.2683
MD15G1394400		6.45822	14.2974	14.0543	23.0852
MD14G1071200	NAC domain-containing protein 55; NAC domain-containing protein 3;	13.9852	28.5742	30.4216	30.288
MD07G1195500	Ubiquitin-conjugating enzyme E2 7; E2 ubiquitin-conjugating enzyme 7; Ubiquitin carrier protein 7; Ubiquitin-protein ligase 7;	3.58839	4.85994	7.79629	5.01592
MD02G1146800	GATA transcription factor 18 Protein HANABA TARANU	18.6573	4.86013	40.4879	1.50455
MD04G1004900		28.2876	25.5443	61.2497	18.822
MD11G1152200	Protein argonaute 5;	19.4438	7.91047	41.9294	7.33204
MD07G1200600	Ribosomal RNA large subunit methyltransferase E 23S rRNA Um2552 methyltransferase rRNA (uridine-2'-O-)-methyltransferase	2.23926	2.39767	4.79357	3.04977
MD13G1093600	Pantothenate kinase 1; AtCoaA; Pantothenic acid kinase 1;	3.14111	1.74881	6.79394	2.35883
MD09G1006000		1.62375	5.66943	3.50978	5.4881
MD12G1209900	Topless-related protein 3;	14.1995	19.0932	30.5087	15.8249
MD16G1107200	Very-long-chain 3-oxoacyl-CoA reductase 1; Beta-ketoacyl reductase 1; Protein GLOSSY 8;	4.75247	4.25337	10.24	5.33921
MD07G1227100	Abscisic acid receptor PYL4; ABI1-binding protein 2; PYR1-like protein 4; Regulatory components of ABA receptor 10;	16.392	3.23795	35.0986	4.98465
MD04G1247300	Endoribonuclease Dicer homolog 2; Dicer-like protein 2;	7.56959	5.42231	16.2227	4.37885
MD13G1001200		0.591229	0.298117	1.25927	0.200065
MD13G1211000	1-aminocyclopropane-1-carboxylate oxidase homolog 1;	23.6649	23.0057	50.5002	19.5842
MD06G1047600	Expansin-like B1; Ath-ExpBeta-3.1; Precursor;	31.6142	6.66227	67.1436	9.73849
MD03G1017100	Tyrosine-sulfated glycopeptide receptor 1 PSY1 receptor	13.3474	10.3674	28.3971	6.34383
MD03G1271400	Exosome complex component RRP4 homolog Ribosomal RNA-processing protein 4	2.95038	3.5149	6.28338	4.22262
MD05G1043200	(3aS,4S,5R,7aS)-5-hydroxy-7a-methyl-1-oxo-octahydro-1H-indene-4-carboxyl-CoA dehydrogenase dehydrogenase	2.89582	2.76629	6.09217	1.3858
MD04G1182200	Leucine-rich repeat receptor protein kinase HPCA1 Protein HYDROGEN-PEROXIDE-INDUCED CALCIUM INCREASES 1 Precursor;	2.45496	8.07587	5.17715	5.84074
MD07G1019700		11.5483	3.98427	24.2156	2.29917
MD11G1255200		4.01429	2.05088	8.44198	3.13725
MD10G1032000	Ethylene-responsive transcription factor ERF112;	1.87886	4.93357	3.92658	3.61355

## Sheet: Table S4new
Table S4. Expression of lipid droplet-related genes in vegetative buds of 35S:PmDAM6 and WT apples (mean value of three replicates)
							(unit: TPM)
Arabidopsis	gene	GDDH13 ortholog	Annotation	Nov_wt	Jan_wt	Nov_35S4	Jan_35S4
AT4G25140	OLE1	MD01G1176900	Oleosin 1;	1.13783	1.18103	0.705934	1.36833
		MD04G1057600	Oleosin 1;	2.35228	2.58312	3.12086	5.09437
AT3G01570	OLE5	MD03G1040200	Oleosin 5;	1.46907	8.82441	0.425762	2.50672
		MD06G1051200	Oleosin 14.9 kDa;	1.581	1.58174	2.11967	0
AT1G67360	LDAP1	MD13G1118800	REF/SRPP-like protein At1g67360;	165.594	175.328	210.595	221.802
		MD16G1119000	REF/SRPP-like protein At1g67360;	114.864	206.073	161.707	334.001
AT3G05500	LDAP3	MD04G1201000	REF/SRPP-like protein At3g05500;	15.3824	17.9775	14.1835	16.7793
		MD12G1213500	REF/SRPP-like protein At3g05500;	35.7045	44.1032	35.4716	44.5647

## Sheet: Table S5 new
Table S5. Differentially expressed genes correlated with chilling accumulation in apple
gene_id	Annotation	r1	note
MD09G1127000	Fasciclin-like arabinogalactan protein 2; Precursor;	-0.862232
MD01G1211300	Outer mitochondrial transmembrane helix translocase ATPase family AAA domain-containing protein 1-A	-0.860718
MD17G1257500	Proline-rich receptor-like protein kinase PERK13; Proline-rich extensin-like receptor kinase 13; Protein ROOT HAIR SPECIFIC 10;	-0.85247
MD05G1102000	Nucleobase-ascorbate transporter 4;	-0.842722
MD16G1052000	Peroxidase 11; P11; ATP23a/ATP23b; Precursor;	-0.841062
MD04G1209300	GDSL esterase/lipase At1g54790; Extracellular lipase At1g54790; Precursor;	-0.836406	SFAR1
MD14G1172500		-0.833975
MD17G1225100	Shikimate O-hydroxycinnamoyltransferase; Hydroxycinnamoyl transferase; Hydroxycinnamoyl-Coenzyme A shikimate/quinate hydroxycinnamoyltransferase;	-0.832199
MD10G1070400	Phosphatidylinositol/phosphatidylcholine transfer protein SFH3; Protein SEC FOURTEEN HOMOLOGS 3;	-0.832166
MD17G1092000		-0.824276
MD05G1267500	Berberine bridge enzyme-like 8 8 Precursor;	-0.821025
MD06G1038800	Peroxidase 20; P20; ATP28a; Precursor;	-0.820156
MD08G1219100		-0.816526
MD09G1015800		-0.812859
MD01G1158900	Laccase-5; Benzenediol:oxygen oxidoreductase 5; Diphenol oxidase 5; Urishiol oxidase 5; Precursor;	-0.812362
MD17G1157600	Coniferyl alcohol acyltransferase (E)-cinnamyl alcohol acyltransferase (E)-sinapoyl alcohol acyltransferase Geraniol acyltransferase Octan-1-ol acyltransferase	-0.811681
MD01G1136800	Glycerol-3-phosphate acyltransferase 5;	-0.810026
MD01G1047600		-0.809114
MD13G1173500	CASP-like protein 1D2;	-0.807972
MD08G1183100	Transcription factor MYB93 Myb-related protein 93	-0.807893
MD17G1245800	Beta-amyrin synthase;	-0.807568
MD15G1288500	Probable LRR receptor-like serine/threonine-protein kinase At4g37250; Precursor;	-0.80496
MD07G1227000	Protein trichome birefringence-like 33	-0.801599
MD06G1222700		-0.800931
MD11G1161800	Fatty acyl-CoA reductase 3 Protein ECERIFERUM 4;	-0.79725
MD16G1003000	Cytochrome P450 86B1;	-0.794789
MD17G1011500	Omega-hydroxypalmitate O-feruloyl transferase; Omega-hydroxyacid hydroxycinnamoyltransferase; Protein ALIPHATIC SUBERIN FERULOYL TRANSFERASE;	-0.794124
MD11G1079600	Cytochrome P450 86A1; CYPLXXXVI; P450-dependent fatty acid omega-hydroxylase; Protein HYDROXYLASE OF ROOT SUBERIZED TISSUE;	-0.793982
MD14G1226900	Protein CUP-SHAPED COTYLEDON 2; NAC domain-containing protein 98; NAC domain-containing protein CUC2;	-0.793556
MD12G1201800	Probable sphingolipid transporter spinster homolog 2;	-0.793296
MD16G1196800		-0.793188
MD17G1013900	Uncharacterized protein At3g27210;	-0.793008
MD09G1274700	GDSL esterase/lipase At5g37690; Extracellular lipase At5g37690; Precursor;	-0.792224
MD11G1242400	Cysteine protease XCP1 Xylem cysteine peptidase 1 Precursor;	-0.792194
MD03G1036900	Leucine-rich repeat receptor-like serine/threonine-protein kinase RGI4 Protein RECEPTOR OF RGF1 2 Protein RGF1 INSENSITIVE 4 Protein STERILITY-REGULATING KINASE MEMBER 2 Precursor;	-0.792103
MD13G1095600	Protein trichome birefringence-like 2;	-0.791519
MD13G1203100	3-ketoacyl-CoA synthase 2 Docosanoic acid synthase Very long-chain fatty acid condensing enzyme 2 condensing enzyme 2	-0.789437
MD06G1216500	Protein CUP-SHAPED COTYLEDON 2; NAC domain-containing protein 98; NAC domain-containing protein CUC2;	-0.789303
MD01G1200400	Remorin; pp34;	-0.787834
MD13G1053000	Peroxidase 11; P11; ATP23a/ATP23b; Precursor;	-0.787596
MD03G1066600	Gibberellin 2-beta-dioxygenase 8; GA 2-oxidase 8; Gibberellin 2-beta-hydroxylase 8; Gibberellin 2-oxidase 8;	-0.785913
MD02G1236600	Heavy metal-associated isoprenylated plant protein 4 Precursor;	-0.78549
MD06G1110900	3-oxoacyl-[acyl-carrier-protein] synthase I, chloroplastic; Beta-ketoacyl-ACP synthase I; I; Precursor;	-0.785434
MD17G1112200		-0.785168
MD13G1004700	Cytochrome P450 86B1;	-0.782863
MD16G1080100	Protein NRT1/ PTR FAMILY 2.13; Nitrate transporter 1.7;	-0.78167
MD17G1284100		-0.781219
MD03G1073600	Cytochrome P450 86A1; CYPLXXXVI; P450-dependent fatty acid omega-hydroxylase; Protein HYDROXYLASE OF ROOT SUBERIZED TISSUE;	-0.780187
MD14G1201200	GDSL esterase/lipase At1g74460; Extracellular lipase At1g74460; Precursor;	-0.779025
MD07G1291000	Probable protein phosphatase 2C 8;	-0.778887
MD15G1264200	Sulfite exporter TauE/SafE family protein 3	-0.778886
MD01G1154500	Protein ESKIMO 1; Protein trichome birefringence-like 29;	-0.777664
MD11G1153800		-0.776291
MD09G1224200		-0.776118
MD10G1075000	3-ketoacyl-CoA synthase 4 Very long-chain fatty acid condensing enzyme 4 condensing enzyme 4	-0.774685
MD11G1066000		-0.774637
MD05G1016200	Putative UDP-glucuronate:xylan alpha-glucuronosyltransferase 3; glucuronyltransferase 3; Glycogenin-like protein 3; Plant glycogenin-like starch initiation protein 2; Protein GLUCURONIC ACID SUBSTITUTION OF XYLAN 3;	-0.773412
MD02G1177100	Protein IRX15-LIKE;	-0.772532
MD04G1116500		-0.771766
MD17G1158300	Beta-amyrin synthase;	-0.771696
MD05G1117300	Dirigent protein 23; Precursor;	-0.770803
MD15G1380500	Dihydrofolate reductase;	-0.770447
MD02G1000500	Inactive glucose-1-phosphate adenylyltransferase small subunit 2, chloroplastic ADP-Glc pyrophosphorylase small subunit-like ADP-glucose pyrophosphorylase small subunit 2 Precursor;	-0.769749
MD07G1131000	Probable WRKY transcription factor 56; WRKY DNA-binding protein 56;	-0.769558
MD11G1080900	Laccase-4; Benzenediol:oxygen oxidoreductase 4; Diphenol oxidase 4; Protein IRREGULAR XYLEM 12; Urishiol oxidase 4; Precursor;	-0.769074
MD11G1009700	Probable polyamine transporter At3g13620;	-0.768356
MD07G1274500		-0.768256
MD12G1023800		-0.768162
MD07G1201800	Glycerol-3-phosphate acyltransferase 5;	-0.767681
MD06G1228500	Non-specific lipid transfer protein GPI-anchored 3 LTP-GPI-ANCHORED 3 Precursor;	-0.76622
MD15G1008800	GDSL esterase/lipase EXL3; Family II extracellular lipase 3; II lipase EXL3; Precursor;	-0.765981
MD15G1369700	Transcription factor MYB93 Myb-related protein 93	-0.765315
MD06G1240900	NDR1/HIN1-like protein 6	-0.764465
MD05G1058100	Kinesin-like protein KIN-7D, mitochondrial Mitochondria-targeted kinesin-related protein 2 Precursor;	-0.763976
MD04G1066800	Scarecrow-like protein 28; GRAS family protein 8;	-0.763662
MD08G1072700		-0.762362
MD17G1222400		-0.76213
MD05G1020400		-0.761041
MD16G1014300	Collagen alpha-2(IV) chain; Lethal protein 2; Precursor;	-0.760975
MD04G1116300	ABC transporter G family member 2; transporter ABCG.2; White-brown complex homolog protein 2;	-0.760948
MD03G1006600	Probable polyamine transporter At3g13620;	-0.760841
MD14G1211700	Respiratory burst oxidase homolog protein F; Cytochrome b245 beta chain homolog RbohAp108; NADPH oxidase RBOHF;	-0.760519
MD11G1210200	GDSL esterase/lipase At4g26790; Extracellular lipase At4g26790; Precursor;	-0.760475
MD16G1138400	Autophagy-related protein 8i; Autophagy-related ubiquitin-like modifier ATG8i; autophagy 8i;	-0.760144
MD10G1244400		-0.759941
MD06G1138100		-0.759818
MD01G1031700	Transcription factor MYB93 Myb-related protein 93	-0.75935
MD15G1145300	ABC transporter G family member 32 transporter ABCG.32; Pleiotropic drug resistance protein 4 Protein PERMEABLE CUTICLE 1	-0.75916
MD15G1083700	UDP-glucuronate:xylan alpha-glucuronosyltransferase 2; glucuronyltransferase 2; Glycogenin-like protein 2; Plant glycogenin-like starch initiation protein 3; Protein GLUCURONIC ACID SUBSTITUTION OF XYLAN 2;	-0.758899
MD10G1316100	Glucose-6-phosphate/phosphate translocator 2, chloroplastic Precursor;	-0.758455
MD11G1185400	ABC transporter G family member 23; transporter ABCG.23; Probable white-brown complex homolog protein 24;	-0.757934
MD04G1008100	Probable pectinesterase 29; 29; Pectin methylesterase 29; Precursor;	-0.757248
MD13G1107000	Very-long-chain 3-oxoacyl-CoA reductase 1; Beta-ketoacyl reductase 1; Protein GLOSSY 8;	-0.757191
MD14G1188900	TORTIFOLIA1-like protein 3	-0.756539
MD03G1136300		-0.755262
MD16G1100400	GDSL esterase/lipase At3g26430 Extracellular lipase At3g26430 Precursor;	-0.755224
MD09G1285800		-0.754585
MD12G1082400	Glycerol-3-phosphate dehydrogenase [NAD(+)] GPDHC1, cytosolic;	-0.754188
MD07G1227800	Laccase-5; Benzenediol:oxygen oxidoreductase 5; Diphenol oxidase 5; Urishiol oxidase 5; Precursor;	-0.754166
MD05G1298000		-0.753995
MD02G1174200	DNA polymerase alpha catalytic subunit;	-0.753479
MD07G1223300	Protein ESKIMO 1; Protein trichome birefringence-like 29;	-0.752284
MD01G1195200	Sorbitol dehydrogenase Polyol dehydrogenase Ribitol dehydrogenase Xylitol dehydrogenase	-0.75209
MD16G1188900	Probable membrane-associated kinase regulator 1;	-0.751989
MD06G1217400		-0.75124
MD08G1239700	Serine/threonine-protein kinase-like protein At5g23170;	-0.749894
MD15G1034400	Ent-kaurene oxidase, chloroplastic; Cytochrome P450 701A3;	-0.749588
MD01G1204800	Kinesin-like protein KIN-10C	-0.74911
MD03G1292600	Kinesin-like protein KIN-14I	-0.747977
MD09G1061000	Cyclic nucleotide-gated ion channel 2; Cyclic nucleotide- and calmodulin-regulated ion channel 2; Protein DEFENSE NO DEATH 1;	-0.747232
MD16G1084300	Formin-like protein 8; Precursor;	-0.746884
MD15G1076700	Probable carbohydrate esterase At4g34215;	-0.746778
MD03G1099500	Methyl-CpG-binding domain-containing protein 7 Methyl-CpG-binding protein MBD7;	-0.746733
MD02G1275900	Probable carboxylesterase 6; AtCXE6;	-0.746725
MD15G1065400		-0.744053
MD05G1310700		-0.743931
MD15G1139000	Fatty acid amide hydrolase N-acylethanolamine amidohydrolase	-0.743819
MD00G1008100	U-box domain-containing protein 17; Plant U-box protein 17; RING-type E3 ubiquitin transferase PUB17	-0.743336
MD13G1162300	Chaperone protein dnaJ 49;	-0.74282
MD17G1286700		-0.742531
MD05G1065300	3-ketoacyl-CoA synthase 4 Very long-chain fatty acid condensing enzyme 4 condensing enzyme 4	-0.741936
MD14G1149600	Transcription factor bHLH137; Basic helix-loop-helix protein 137; 137; Transcription factor EN 89; bHLH transcription factor bHLH137;	-0.741855
MD10G1283900	Spermidine sinapoyl-CoA acyltransferase disinapoyl transferase	-0.741499
MD15G1094800	Aldehyde oxidase GLOX1 Glyoxal oxidase 1 Precursor;	-0.740864
MD14G1167100	Probable pectate lyase 22; Precursor;	-0.740829
MD09G1015700		-0.740359
MD05G1263600	CASP-like protein 1B1;	-0.740356
MD06G1238100	Germin-like protein subfamily 1 member 7; Precursor;	-0.74026
MD10G1164000	Probable LRR receptor-like serine/threonine-protein kinase At5g48740; Precursor;	-0.740175
MD13G1257800		-0.737978
MD15G1323500	Transcription factor MYB93 Myb-related protein 93	-0.737081
MD07G1206700		-0.737006
MD09G1019600	BAG family molecular chaperone regulator 2; Bcl-2-associated athanogene 2;	-0.736902
MD08G1016600	Aldehyde oxidase GLOX1 Glyoxal oxidase 1 Precursor;	-0.736886
MD12G1109400	Probable xyloglucan endotransglucosylase/hydrolase protein 32; Precursor;	-0.73686
MD15G1024900		-0.736151
MD15G1009100	GDSL esterase/lipase EXL3; Family II extracellular lipase 3; II lipase EXL3; Precursor;	-0.73534
MD10G1067800	Beta-galactosidase 3; 3; Precursor;	-0.735291
MD01G1222200		-0.735005
MD14G1023700	Uncharacterized protein At5g39865;	-0.735003
MD17G1098800	Mitogen-activated protein kinase kinase kinase 18	-0.734962
MD12G1003900	Adenylyl-sulfate kinase 3; ATP adenosine-5'-phosphosulfate 3'-phosphotransferase 3; Adenosine-5'-phosphosulfate kinase 3; kinase 3;	-0.734657
MD13G1118200	65-kDa microtubule-associated protein 8;	-0.734605
MD12G1020900	ABC transporter G family member 34; transporter ABCG.34; Pleiotropic drug resistance protein 6;	-0.734128
MD15G1083400	Photosystem I chlorophyll a/b-binding protein 5, chloroplastic LHCI type III LHCA5 Precursor;	-0.733405
MD13G1099500	Probable protein phosphatase 2C 14; Protein phosphatase AP2C4;	-0.732536
MD05G1119700	Actin-depolymerizing factor 5;	-0.731226
MD06G1194000	GDSL esterase/lipase At1g74460; Extracellular lipase At1g74460; Precursor;	-0.730998
MD11G1156200	Glucomannan 4-beta-mannosyltransferase 2 Cellulose synthase-like protein A2 Glucomannan synthase Mannan synthase 2	-0.730872
MD10G1182600		-0.730408
MD15G1064400	Probable xyloglucan glycosyltransferase 12 Cellulose synthase-like protein C12	-0.729891
MD00G1088100	Caffeoyl-CoA O-methyltransferase 1; Trans-caffeoyl-CoA 3-O-methyltransferase 1;	-0.729562
MD03G1240800	ABC transporter G family member 10; transporter ABCG.10; Probable white-brown complex homolog protein 10;	-0.729131
MD06G1105900	Endoglucanase 6; Endo-1,4-beta glucanase 6; Precursor;	-0.728229
MD09G1007600	Omega-hydroxypalmitate O-feruloyl transferase; Omega-hydroxyacid hydroxycinnamoyltransferase; Protein ALIPHATIC SUBERIN FERULOYL TRANSFERASE;	-0.728033
MD05G1274500	187-kDa microtubule-associated protein AIR9 Auxin-induced in root cultures protein 9;	-0.727868
MD12G1132000	ABC transporter G family member 2; transporter ABCG.2; White-brown complex homolog protein 2;	-0.727307
MD17G1087900	G-type lectin S-receptor-like serine/threonine-protein kinase At4g03230; Precursor;	-0.726897
MD01G1188500	Alpha-L-fucosidase 1; Alpha-1,3/4-fucosidase; Alpha-L-fucoside fucohydrolase; Precursor;	-0.726195
MD04G1063000	Metalloendoproteinase 1-MMP Precursor;	-0.726189
MD07G1043700	Monooxygenase 1	-0.726075
MD17G1030600	High affinity nitrate transporter 2.7;	-0.725303
MD10G1088400	Kinesin-like protein KIN-12D Phragmoplast orienting kinesin 2	-0.724982
MD04G1244300	CRIB domain-containing protein RIC4; ROP-interactive CRIB motif-containing protein 4; Target of ROP protein RIC4;	-0.724539
MD10G1321200	Peroxidase 42; P42; ATP1a/ATP1b; PRXR1; Precursor;	-0.724371
MD16G1158500		-0.723499
MD09G1201200		-0.722808
MD15G1434400	Protein TIFY 3B; Jasmonate ZIM domain-containing protein 12;	-0.721469
MD01G1165600	Receptor-like protein EIX2 EIX receptor 2 Precursor;	-0.720418
MD02G1022400	Heptahelical transmembrane protein 1; PAQR family protein HHP1;	-0.71976
MD03G1020500		-0.719567
MD11G1276600		-0.719385
MD17G1034400	Protein KINESIN LIGHT CHAIN-RELATED 2 Kinesin light chain-like protein 1	-0.719346
MD03G1160900	Kinesin-like protein KIN-12E	-0.718912
MD02G1056200	VIN3-like protein 1; Protein VERNALIZATION 5;	-0.71888
MD10G1058000	Glutamyl-tRNA reductase 1, chloroplastic; Precursor;	-0.71865
MD00G1033400	Heavy metal-associated isoprenylated plant protein 3 Precursor;	-0.718481
MD10G1241300	CASP-like protein 1B1;	-0.718219
MD11G1286400		-0.718081
MD16G1224900	Actin-related protein 2/3 complex subunit 2B; Actin-related protein C2B; Arp2/3 complex 34 kDa subunit;	-0.717812
MD02G1161000	GDSL esterase/lipase At2g23540; Extracellular lipase At2g23540; Precursor;	-0.71768
MD01G1108800	Patatin-like protein 6; Patatin-related phospholipase A IIIalpha; Phospholipase A IIB;	-0.715853
MD02G1309400		-0.715481
MD13G1109300		-0.715292
MD01G1074800		-0.714727
MD16G1087700	Cyclin-D1-1; Cyclin-delta-1; G1/S-specific cyclin-D1-1;	-0.714562
MD12G1076000		-0.71402
MD16G1113000	4-coumarate--CoA ligase-like 9 4-coumarate--CoA ligase isoform 4;	-0.713508
MD02G1149600	Sulfite exporter TauE/SafE family protein 3	-0.713284
MD12G1020800	ABC transporter G family member 34; transporter ABCG.34; Pleiotropic drug resistance protein 6;	-0.712994
MD15G1383100	Rho GTPase-activating protein REN1; Protein ROP1 ENHANCER 1; Rho-type GTPase-activating protein REN1;	-0.712887
MD04G1220400		-0.712453
MD16G1174800		-0.712333
MD07G1282400	G-type lectin S-receptor-like serine/threonine-protein kinase At5g24080; Precursor;	-0.712205
MD06G1211400	Leucoanthocyanidin reductase; reductase;	-0.711096
MD10G1278700		-0.711008
MD09G1065400	UDP-glycosyltransferase 83A1;	-0.710172
MD14G1239500	Potassium channel SKOR; Stelar K(+) outward rectifying channel;	-0.710015
MD17G1111800	Cytochrome b561 and DOMON domain-containing protein At2g04850; Protein b561A.tha7; Precursor;	-0.709088
MD12G1219500		-0.70888
MD09G1205200		-0.708847
MD16G1216300	RING-H2 finger protein ATL16; RING-type E3 ubiquitin transferase ATL16	-0.708846
MD00G1139900	Probable lysophospholipase BODYGUARD 3 Precursor;	-0.70745
MD15G1436600		-0.707448
MD16G1008400	Pentatricopeptide repeat-containing protein At5g13770, chloroplastic; Precursor;	-0.705686
MD12G1116700		-0.705638
MD07G1054100	Ethylene-responsive transcription factor WRI1; Protein ACTIVATOR OF SPORAMIN::LUC 1; Protein WRINKLED 1;	-0.705547
MD17G1272100	Glutathione S-transferase F12; GST class-phi member 12; Glutathione S-transferase 26; Protein TRANSPARENT TESTA 19;	-0.705294
MD11G1170000	Uncharacterized protein At5g41620;	-0.705197
MD10G1225800	Transcription factor MYB86; Myb homolog 4; Myb-related protein 86;	-0.705154
MD05G1247500	Polygalacturonase QRT3; QRT3; Pectinase QRT3; Protein QUARTET 3; Precursor;	-0.704524
MD09G1142300	7-deoxyloganetin glucosyltransferase; Genipin glucosyltransferase; UDP-glucose glucosyltransferase 2; UDP-glycosyltransferase 85A24;	-0.704168
MD15G1184800	Indole-3-pyruvate monooxygenase YUCCA2; Flavin-containing monooxygenase YUCCA2;	-0.704011
MD17G1237100	O-acyltransferase WSD1; Diacylglycerol O-acyltransferase; Long-chain-alcohol O-fatty-acyltransferase; Wax synthase;	-0.703961
MD15G1275100	GDSL esterase/lipase At2g23540; Extracellular lipase At2g23540; Precursor;	-0.703239
MD13G1117900		-0.702891
MD16G1138300		-0.702635
MD08G1145800	CRC domain-containing protein TSO1;	-0.702562
MD11G1035000	Oligopeptide transporter 5;	-0.702535
MD01G1159400	Laccase-5; Benzenediol:oxygen oxidoreductase 5; Diphenol oxidase 5; Urishiol oxidase 5; Precursor;	-0.700954
MD14G1044900	Protein downstream neighbor of Son; Protein 3SG;	-0.700879
MD07G1203200		-0.700741
MD06G1112300		-0.700247
MD01G1221800	Cyclic nucleotide-gated ion channel 1; Cyclic nucleotide- and calmodulin-regulated ion channel 1;	-0.699779
MD14G1076000	AP2-like ethylene-responsive transcription factor At2g41710;	-0.699493
MD14G1197600	Transcription factor PRE5; Basic helix-loop-helix protein 164; 164; Protein PACLOBUTRAZOL RESISTANCE 5; bHLH transcription factor bHLH164;	-0.699472
MD15G1025400		-0.699234
MD13G1216300	Kinesin-like protein KIN-10A Phragmoplast-associated kinesin-related protein 2	-0.699119
MD09G1081400	Probable endo-1,3(4)-beta-glucanase ARB_01444 Laminarinase Precursor;	-0.698966
MD03G1058700		-0.697897
MD03G1136000	Stress-response A/B barrel domain-containing protein At5g22580 Uncharacterized protein At5g22580;	-0.697761
MD06G1170200	Leucine-rich repeat receptor-like serine/threonine-protein kinase RGI4 Protein RECEPTOR OF RGF1 2 Protein RGF1 INSENSITIVE 4 Protein STERILITY-REGULATING KINASE MEMBER 2 Precursor;	-0.697023
MD14G1224600		-0.696991
MD08G1035200		-0.696885
MD15G1275000	Cell division cycle-associated 7-like protein; Protein JPO2; Transcription factor RAM2;	-0.696708
MD02G1046500		-0.696636
MD09G1210800	ATP-dependent DNA helicase DDX11 DEAD/H-box protein 11	-0.696571
MD01G1080600	Cytochrome b561 and DOMON domain-containing protein At3g61750; Protein b561A.tha9; Precursor;	-0.696331
MD17G1141200	Probable galacturonosyltransferase 15;	-0.696071
MD03G1051900	bZIP transcription factor 18 protein 18	-0.695593
MD13G1157600		-0.695519
MD06G1133200	Transcription factor bHLH137; Basic helix-loop-helix protein 137; 137; Transcription factor EN 89; bHLH transcription factor bHLH137;	-0.694973
MD03G1229600	Early nodulin-like protein 2; Phytocyanin-like protein; Precursor;	-0.694893
MD05G1047500		-0.694616
MD01G1085700		-0.694478
MD16G1118900	Meiosis-specific protein ASY1 Protein ASYNAPTIC 1	-0.693616
MD06G1138000	HVA22-like protein d;	-0.693457
MD03G1189700	Kinesin-like protein KIN-12F	-0.69332
MD05G1005100		-0.693216
MD15G1260700	Epoxide hydrolase 3; Abhydrolase domain-containing protein 9;	-0.69309
MD13G1146600	Polygalacturonase At1g48100; Pectinase At1g48100; Precursor;	-0.693028
MD02G1119100		-0.692975
MD06G1137500	Omega-hydroxypalmitate O-feruloyl transferase; Omega-hydroxyacid hydroxycinnamoyltransferase; Protein ALIPHATIC SUBERIN FERULOYL TRANSFERASE;	-0.692255
MD05G1119000	Endo-1,4-beta-xylanase 5 endohydrolase 5 5 Precursor;	-0.691884
MD08G1184000		-0.691503
MD17G1064900		-0.691348
MD02G1146200		-0.691143
MD05G1193200		-0.691061
MD10G1046600	FHA domain-containing protein PS1 Protein PARALLEL SPINDLE 1	-0.69089
MD04G1104300	Interactor of constitutive active ROPs 2, chloroplastic; ROP-interactive partner 2; Precursor;	-0.690536
MD07G1000300		-0.690311
MD03G1010300	Transmembrane protein 45A; DNA polymerase-transactivated protein 4; Dermal papilla-derived protein 7;	-0.689942
MD07G1017700		-0.689834
MD11G1232700		-0.689716
MD12G1253500		-0.689592
MD02G1095100	Inter alpha-trypsin inhibitor, heavy chain 4; heavy chain H4; heavy chain 4; Precursor;	-0.688877
MD06G1206100	Rhamnogalacturonan I rhamnosyltransferase 1 O-fucosyltransferase 34 O-fucosyltransferase family protein	-0.688629
MD07G1200700	Protein FIZZY-RELATED 3; Cell cycle switch protein CCS52B;	-0.688289
MD11G1282200		-0.68751
MD14G1058700	Enoyl-[acyl-carrier-protein] reductase [NADH], chloroplastic; NADH-dependent enoyl-ACP reductase; Precursor;	-0.68749
MD17G1019000	Protein WVD2-like 4	-0.687474
MD16G1127200		-0.687354
MD03G1049600	Probable inactive receptor kinase At5g58300; Precursor;	-0.687158
MD11G1195800		-0.686956
MD17G1163600	Disease resistance protein RPM1; Resistance to Pseudomonas syringae protein 3;	-0.686474
MD07G1113200	Transcription factor UNE10; Basic helix-loop-helix protein 16; 16; Protein UNFERTILIZED EMBRYO SAC 10; Transcription factor EN 108; bHLH transcription factor bHLH016;	-0.686368
MD07G1227900	Laccase-5; Benzenediol:oxygen oxidoreductase 5; Diphenol oxidase 5; Urishiol oxidase 5; Precursor;	-0.685851
MD01G1158300	Protein trichome birefringence-like 33	-0.685672
MD08G1189500		-0.685334
MD15G1166100		-0.685077
MD10G1156100	Transcription factor bHLH62; Basic helix-loop-helix protein 62; 62; Transcription factor EN 85; bHLH transcription factor bHLH062;	-0.684219
MD11G1146700	Probable xyloglucan endotransglucosylase/hydrolase protein 32; Precursor;	-0.684176
MD16G1199100	EPIDERMAL PATTERNING FACTOR-like protein 4 protein 4; CHALLAH-LIKE2 Precursor;	-0.684107
MD01G1224300	Histone-lysine N-methyltransferase ATXR6; Protein SET DOMAIN GROUP 34; Trithorax-related protein 6; protein 6;	-0.683859
MD13G1186500	Mitogen-activated protein kinase kinase kinase NPK1; Nicotiana protein kinase 1;	-0.683653
MD04G1069500	Bifunctional dTDP-4-dehydrorhamnose 3,5-epimerase/dTDP-4-dehydrorhamnose reductase dTDP-L-rhamnose synthase;	-0.683492
MD02G1308000		-0.683237
MD15G1115900	Cyclin-A2-1; Cyc3a-At; Cyclin-3a; G2/mitotic-specific cyclin-A2-1;	-0.682678
MD04G1019900		-0.682546
MD09G1243900	Protein TPX2; Targeting protein for XKLP2;	-0.682154
MD08G1029600		-0.682064
MD06G1180400	Calmodulin-binding protein 60 A	-0.682021
MD03G1090700	Expansin-A4; Alpha-expansin-4; Ath-ExpAlpha-1.6; Precursor;	-0.681708
MD15G1219500	BURP domain protein RD22 Dehydration-responsive protein RD22 Precursor;	-0.681308
MD01G1048900	16 kDa phloem protein 2 protein 16-2	-0.681226
MD03G1170200	Ubiquitin-conjugating enzyme E2 19; E2 ubiquitin-conjugating enzyme 19; Ubiquitin carrier protein 19;	-0.680455
MD16G1158900		-0.680169
MD15G1269900	Probable galacturonosyltransferase-like 2;	-0.679887
MD03G1101300	Licodione synthase (2S)-flavanone 2-hydroxylase CYP GE-5 Cytochrome P450 93B1 Flavone synthase II	-0.67988
MD00G1085600	DNA replication licensing factor MCM4; Minichromosome maintenance protein 4;	-0.679654
MD02G1177700	Probable cysteine protease RD21C Precursor;	-0.679336
MD05G1345800	Peroxidase 42; P42; ATP1a/ATP1b; PRXR1; Precursor;	-0.679046
MD01G1229700	Heavy metal-associated isoprenylated plant protein 9 Precursor;	-0.678808
MD03G1095400		-0.678072
MD04G1004500		-0.677984
MD11G1282300	Non-specific lipid transfer protein GPI-anchored 15 LTP-GPI-ANCHORED 15 Xylogen-like protein 10 Precursor;	-0.677773
MD11G1282000	Non-specific lipid transfer protein GPI-anchored 15 LTP-GPI-ANCHORED 15 Xylogen-like protein 10 Precursor;	-0.677663
MD00G1109200		-0.677614
MD13G1146200	Boron transporter 1;	-0.677564
MD05G1134100		-0.677479
MD02G1025500	Probable galactinol--sucrose galactosyltransferase 6; Protein DARK INDUCIBLE 10; Raffinose synthase 6;	-0.677125
MD07G1247200		-0.676817
MD04G1063600	Zinc finger protein ZAT9;	-0.676548
MD03G1059200	Peroxidase 4 Precursor;	-0.676176
MD09G1088000		-0.676098
MD09G1206700	Dehydration-responsive element-binding protein 3; Protein TINY 2;	-0.675788
MD07G1293200	Putative non-heme bromoperoxidase BpoC;	-0.67507
MD16G1132100	Pectin acetylesterase 10 Precursor;	-0.675035
MD17G1086400	Putative cyclin-D6-1; G1/S-specific cyclin-D6-1;	-0.674974
MD15G1311300	Putative U-box domain-containing protein 50; Plant U-box protein 50; RING-type E3 ubiquitin transferase PUB50	-0.674291
MD17G1010900	Exocyst complex component EXO70B1 Exocyst subunit Exo70 family protein B1	-0.674137
MD10G1192900	Auxin-induced protein AUX28;	-0.674118
MD03G1134800		-0.67378
MD17G1226700	AP2-like ethylene-responsive transcription factor At1g16060;	-0.673744
MD05G1112300		-0.673703
MD15G1248200	Metallothiol transferase FosB Fosfomycin resistance protein	-0.673473
MD14G1156500	Glucuronoxylan 4-O-methyltransferase 1;	-0.673276
MD14G1217300		-0.673248
MD13G1193900	Transcription repressor OFP16; Ovate family protein 16;	-0.673113
MD04G1091200	Probable xyloglucan endotransglucosylase/hydrolase protein 32; Precursor;	-0.672977
MD11G1062600	UDP-glycosyltransferase 87A1;	-0.672602
MD05G1176500	Desumoylating isopeptidase 1 PPPDE peptidase domain-containing protein 2 Polyubiquitinated substrate transporter	-0.672477
MD01G1082200	Aspartyl protease family protein 2 Precursor;	-0.672354
MD05G1291600		-0.672221
MD16G1236000	Probable pectate lyase 15; Pectate lyase A11; Precursor;	-0.6722
MD13G1159600	COBRA-like protein 7; Precursor;	-0.67196
MD14G1220100	Kinesin-like protein KIN-8A	-0.671838
MD16G1084000		-0.671595
MD00G1116600	GDSL esterase/lipase At5g37690; Extracellular lipase At5g37690; Precursor;	-0.671298
MD05G1096200		-0.671195
MD14G1113700	Respiratory burst oxidase homolog protein A; NADPH oxidase RBOHA; StRBOHA;	-0.671178
MD15G1089300	Serine/threonine-protein kinase Aurora-1; Aurora-like kinase 1;	-0.671052
MD09G1018500	Protein WVD2-like 7	-0.670747
MD11G1057600	Laccase-3; Benzenediol:oxygen oxidoreductase 3; Diphenol oxidase 3; Urishiol oxidase 3; Precursor;	-0.670674
MD15G1040900	Early nodulin-like protein 1; Phytocyanin-like protein; Precursor;	-0.670494
MD14G1242300	Transcription factor MYB52 Myb-related protein 52 Protein ABA-HYPERSENSITIVE 1	-0.670314
MD11G1012300	Transmembrane protein 45B;	-0.670205
MD02G1018000		-0.669806
MD05G1264200	Protein CHUP1, chloroplastic; Protein CHLOROPLAST UNUSUAL POSITIONING 1;	-0.669805
MD15G1072700	Subtilisin-like protease SBT1.7 Cucumisin-like serine protease; Subtilase subfamily 1 member 7 Subtilisin-like serine protease 1 Precursor;	-0.669587
MD09G1092400	Formimidoyltransferase-cyclodeaminase; 58 kDa microtubule-binding protein; Formiminotransferase-cyclodeaminase; Glutamate formimidoyltransferase; Glutamate formiminotransferase; Glutamate formyltransferase; Formimidoyltetrahydrofolate cyclodeaminase; Formiminotetrahydrofolate cyclodeaminase;	-0.669369
MD11G1072500	Omega-3 fatty acid desaturase, endoplasmic reticulum;	-0.6693
MD17G1235800	Protein TPX2; Targeting protein for XKLP2;	-0.669222
MD17G1279600		-0.668921
MD10G1300500		-0.668893
MD15G1243100	Protein POLLENLESS 3-LIKE 2	-0.668739
MD10G1015800	Putative UDP-glucuronate:xylan alpha-glucuronosyltransferase 3; glucuronyltransferase 3; Glycogenin-like protein 3; Plant glycogenin-like starch initiation protein 2; Protein GLUCURONIC ACID SUBSTITUTION OF XYLAN 3;	-0.667882
MD08G1056100	Early nodulin-like protein 1; Phytocyanin-like protein; Precursor;	-0.667851
MD06G1219700	Kinesin-like protein NACK1; NPK1-activating kinesin-1;	-0.667661
MD05G1296600	Cellulose synthase A catalytic subunit 8 [UDP-forming]; Protein IRREGULAR XYLEM 1; Protein LEAF WILTING 2;	-0.667648
MD07G1129700	Delta(8)-fatty-acid desaturase 2; Delta(8)-sphingolipid desaturase 2; Sphingoid long-chain base desaturase 2; LCB desaturase 2; Sphingolipid 8-(E/Z)-desaturase 2;	-0.666581
MD12G1093900	G2/mitotic-specific cyclin S13-6; B-like cyclin;	-0.666182
MD08G1091200	Putative cyclin-A3-1; G2/mitotic-specific cyclin-A3-1;	-0.666168
MD00G1037100		-0.666078
MD01G1233900		-0.665822
MD08G1036800	Probable galacturonosyltransferase-like 1; Protein GAOLAOZHUANGREN 1; Protein PARVUS;	-0.66582
MD07G1306000		-0.665649
MD02G1012800		-0.665309
MD02G1062500	Glucan endo-1,3-beta-glucosidase 5; (1->3)-beta-glucan endohydrolase 5; 5; Beta-1,3-endoglucanase 5; 5; Precursor;	-0.665266
MD03G1193100	Indole-3-acetate O-methyltransferase 1; IAA carboxylmethyltransferase 1; S-adenosyl-L-methionine:(indol-3-yl) acetate carboxylmethyltransferase 1;	-0.664993
MD15G1377800	Transcription factor bHLH96; Basic helix-loop-helix protein 96; 96; Transcription factor EN 15; bHLH transcription factor bHLH096;	-0.664897
MD07G1255800		-0.664569
MD06G1235400	DNA polymerase epsilon subunit B; DNA polymerase II subunit 2 Protein CYCLOPS 2	-0.664548
MD16G1167900	Condensin-2 complex subunit D3; Non-SMC condensin II complex subunit D3;	-0.663595
MD14G1031900		-0.663002
MD13G1232000	TORTIFOLIA1-like protein 2	-0.662992
MD07G1309000	4-coumarate--CoA ligase 2; 2; 4-coumaroyl-CoA synthase 2; Clone 4CL16;	-0.662925
MD07G1274200		-0.662807
MD08G1109800	Serine/threonine-protein kinase Aurora-1; Aurora-like kinase 1;	-0.662574
MD13G1012600		-0.662002
MD05G1203200	Probable myosin-binding protein 4	-0.661812
MD11G1196000	Trehalose-phosphate phosphatase A; Trehalose 6-phosphate phosphatase;	-0.661742
MD17G1181700		-0.661075
MD08G1231900	11S globulin seed storage protein 2; 11S globulin Ses i 6 11S globulin seed storage protein II; Allergen Ses i 6 Alpha-globulin; Allergen=Ses i 6.0101 11S globulin seed storage protein 2 acidic chain; 11S globulin seed storage protein II acidic chain; 11S globulin seed storage protein 2 basic chain; 11S globulin seed storage protein II basic chain; Precursor;	-0.660766
MD05G1360900		-0.660673
MD09G1252100		-0.660295
MD03G1010400	Transmembrane protein 45B;	-0.659958
MD09G1271200	Probable inactive receptor kinase At1g48480; Precursor;	-0.659838
MD12G1136800	Kinesin-like protein KIN-5B AtKRP125a	-0.659692
MD10G1045900	Sucrose transport protein SUC2; Sucrose permease 2; Sucrose transporter 1; Sucrose-proton symporter 2;	-0.659669
MD08G1007300	Hippocampus abundant transcript 1 protein Major facilitator superfamily domain-containing 14A	-0.659128
MD02G1127900	Protein POLLENLESS 3-LIKE 2	-0.658757
MD11G1260200	ABC transporter G family member 10; transporter ABCG.10; Probable white-brown complex homolog protein 10;	-0.658723
MD13G1195700		-0.658639
MD12G1037600		-0.658276
MD12G1254800		-0.658066
MD13G1048700	Protein MIZU-KUSSEI 1;	-0.658037
MD08G1111500		-0.657716
MD05G1205600	F-box/LRR-repeat protein 17; F-box-like protein 17;	-0.657468
MD11G1315900	Probable beta-D-xylosidase 2; Precursor;	-0.657285
MD07G1292800	Cyclic nucleotide-gated ion channel 1; Cyclic nucleotide- and calmodulin-regulated ion channel 1;	-0.657186
MD16G1168400	TOG array regulator of axonemal microtubules protein 1; Crescerin-1 Protein FAM179B;	-0.656818
MD12G1073700	Magnesium-chelatase subunit ChlH, chloroplastic; subunit H; ABA-binding protein; Mg-protoporphyrin IX chelatase subunit ChlH; Protein CONDITIONAL CHLORINA; Protein GENOMES UNCOUPLED 5; Protein RAPID TRANSPIRATION IN DETACHED LEAVES 1; Precursor;	-0.656689
MD06G1104000		-0.656501
MD03G1184100	Putative WEB family protein At1g65010, chloroplastic; Precursor;	-0.656398
MD14G1050400	Serine/arginine-rich SC35-like splicing factor SCL33; SC35-like splicing factor 33; Serine/arginine-rich splicing factor 33;	-0.656258
MD11G1279600		-0.655588
MD08G1009800	GDSL esterase/lipase EXL3; Family II extracellular lipase 3; II lipase EXL3; Precursor;	-0.655557
MD12G1120100		-0.655426
MD15G1188500	Probable serine incorporator;	-0.655348
MD07G1143600	GDSL esterase/lipase At4g01130; Extracellular lipase At4g01130; Precursor;	-0.655136
MD08G1078700	Kinesin-like protein KIN-7N	-0.655126
MD01G1043300	Rhamnogalacturonate lyase; Precursor;	-0.654525
MD08G1097300		-0.654349
MD08G1198000	Kinesin-like protein KIN-4C AtKINESIN-4C	-0.65422
MD11G1048400	Calcium uniporter protein 6, mitochondrial; Precursor;	-0.653946
MD06G1161400	Probable pectate lyase 22; Precursor;	-0.653755
MD05G1083900	Caffeoyl-CoA O-methyltransferase 1; Trans-caffeoyl-CoA 3-O-methyltransferase 1;	-0.653635
MD16G1224700		-0.653562
MD10G1295200	CASP-like protein 1C2;	-0.653465
MD00G1061100	Cellulose synthase A catalytic subunit 4 [UDP-forming]; Protein IRREGULAR XYLEM 5;	-0.653124
MD16G1181300	Glutamine synthetase leaf isozyme, chloroplastic; Glutamate--ammonia ligase; Isozyme delta; Precursor;	-0.652787
MD04G1022400	Peptidyl-prolyl cis-trans isomerase FKBP65; FKBP65; 70 kDa peptidyl-prolyl isomerase; FK506-binding protein 65; Immunophilin FKBP65; Peptidyl-prolyl isomerase ROF2; Protein ROTAMASE FKBP 2; Rotamase;	-0.652294
MD15G1392100	Transcription factor bHLH93; Basic helix-loop-helix protein 93; 93; Transcription factor EN 47; bHLH transcription factor bHLH093;	-0.651118
MD03G1047900	Putative B3 domain-containing protein At5g58280;	-0.650962
MD05G1248100	Receptor-like protein EIX2 EIX receptor 2 Precursor;	-0.650831
MD11G1041500	Probable galactinol--sucrose galactosyltransferase 1; Protein SEED IMBIBITION 1; Raffinose synthase 1;	-0.650358
MD02G1108700		-0.650152
MD13G1226400	Beta-amylase 1, chloroplastic; 1,4-alpha-D-glucan maltohydrolase; Beta-amylase 7; Thioredoxin-regulated beta-amylase; Precursor;	-0.649902
MD00G1008000		-0.649819
MD09G1250900	UPF0481 protein At3g47200;	-0.649788
MD15G1057400	Protein IQ-DOMAIN 1	-0.649295
MD09G1036000		-0.649058
MD16G1076200	UDP-galactose/UDP-glucose transporter 3	-0.649032
MD13G1138100	Aspartic proteinase oryzasin-1; Precursor;	-0.648989
MD13G1058300		-0.648911
MD04G1143500		-0.648732
MD16G1103600	Cytochrome P450 71B34;	-0.648667
MD08G1028600		-0.648444
MD06G1189400		-0.64833
MD07G1216200	Anthranilate synthase alpha subunit 1, chloroplastic; Anthranilate synthase component 1-1; Anthranilate synthase component I-1; Protein A-METHYL TRYPTOPHAN RESISTANT 1; Protein JASMONATE-INDUCED DEFECTIVE LATERAL ROOT 1; Protein TRYPTOPHAN BIOSYNTHESIS 5; Protein WEAK ETHYLENE INSENSITIVE 2; Precursor;	-0.647779
MD14G1131500	3-oxoacyl-[acyl-carrier-protein] synthase I, chloroplastic; Beta-ketoacyl-ACP synthase I; I; Precursor;	-0.647718
MD02G1026300	Probable galactinol--sucrose galactosyltransferase 6; Protein DARK INDUCIBLE 10; Raffinose synthase 6;	-0.647541
MD10G1342500	Protein ENDOSPERM DEFECTIVE 1; Protein EMBRYO DEFECTIVE 3116; QWRF motif-containing protein 5;	-0.647454
MD01G1185800	65-kDa microtubule-associated protein 3; Protein PLEIADE;	-0.647318
MD12G1254700		-0.647159
MD02G1011700	WD repeat-containing protein 76;	-0.646914
MD11G1074900	Vacuolar cation/proton exchanger 3; Ca(2+)/H(+) antiporter CAX3; Ca(2+)/H(+) exchanger 3; Protein CATION EXCHANGER 3;	-0.646811
MD05G1358300		-0.646571
MD07G1021500		-0.646322
MD14G1139300	Subtilisin-like protease SBT3.10 Subtilase subfamily 3 member 10 Precursor;	-0.646303
MD09G1081000	Protein trichome birefringence-like 19;	-0.646229
MD02G1172500	Remorin 4.1 Remorin group 4 member 1	-0.645828
MD08G1168600	Flavonol synthase/flavanone 3-hydroxylase;	-0.645659
MD00G1187200	Non-specific lipid-transfer protein 8; 8; Precursor;	-0.645248
MD02G1248100	Beta-D-glucosyl crocetin beta-1,6-glucosyltransferase; UDP-glucose glucosyltransferase 9; UDP-glycosyltransferase 94E5;	-0.645002
MD01G1170000	Protein NETWORKED 4A	-0.644338
MD04G1025800	Rho GDP-dissociation inhibitor 1; GDI-1;	-0.644305
MD03G1190300	Pirin-like protein;	-0.643933
MD06G1050100	Phospholipase A1-Ibeta2, chloroplastic; Precursor;	-0.642867
MD13G1134100		-0.642471
MD04G1050800	Protein ECERIFERUM 2;	-0.642459
MD15G1066500	Kinesin-like protein NACK1; NPK1-activating kinesin-1;	-0.642415
MD10G1101200	UDP-glycosyltransferase 91C1;	-0.642178
MD13G1001800	Receptor-like protein 12 Precursor;	-0.641609
MD03G1295400		-0.641006
MD05G1310400		-0.640852
MD15G1388700	Kinesin-like protein KIN-14R	-0.640228
MD13G1166800	Bidirectional sugar transporter SWEET17 Protein SUGARS WILL EVENTUALLY BE EXPORTED TRANSPORTERS 17	-0.640131
MD02G1149400	ATP-dependent DNA helicase DDM1; Protein CHROMATIN REMODELING 1 Protein DECREASED DNA METHYLATION 1; Protein SOMNIFEROUS 1; SWI/SNF2-related matrix-associated actin-dependent regulator of chromatin DDM1;	-0.639904
MD17G1103100	Endoglucanase 11; Endo-1,4-beta glucanase 11; Precursor;	-0.63971
MD08G1202900	Kinesin-like protein KIN-14R	-0.639128
MD08G1205000	Rhamnogalacturonate lyase; Precursor;	-0.639019
MD10G1334100		-0.638812
MD02G1026200	Probable galactinol--sucrose galactosyltransferase 6; Protein DARK INDUCIBLE 10; Raffinose synthase 6;	-0.638691
MD09G1125600	Receptor-like protein 6 Precursor;	-0.638523
MD11G1051800	Probable inactive receptor kinase At5g58300; Precursor;	-0.638179
MD14G1099800	Condensin complex subunit 1; Chromosome assembly protein XCAP-D2; Chromosome condensation-related SMC-associated protein 1; Chromosome-associated protein D2; Eg7; Non-SMC condensin I complex subunit D2;	-0.638069
MD00G1005600	Sorbitol dehydrogenase Polyol dehydrogenase Ribitol dehydrogenase Xylitol dehydrogenase	-0.637493
MD10G1165200	Desumoylating isopeptidase 1 PPPDE peptidase domain-containing protein 2 Polyubiquitinated substrate transporter	-0.637425
MD02G1263700	TNF receptor-associated factor 5; RING finger protein 84;	-0.637292
MD01G1182300	Structural maintenance of chromosomes protein 2-1; Chromosome-associated protein E-1; Protein TITAN 3;	-0.637129
MD13G1087200	Cyclin-D1-1; Cyclin-delta-1; G1/S-specific cyclin-D1-1;	-0.637011
MD13G1141800	Autophagy-related protein 8i; Autophagy-related ubiquitin-like modifier ATG8i; autophagy 8i;	-0.6369
MD09G1104100	Uclacyanin 1 Precursor;	-0.636723
MD12G1028000	Kinesin-like protein KIN-5C 125 kDa kinesin-related protein;	-0.636705
MD04G1011700		-0.636396
MD15G1038200	Chaperone protein ClpB3, mitochondrial; ATP-dependent Clp protease ATP-binding subunit ClpB homolog 3; Casein lytic proteinase B3; Precursor;	-0.636293
MD16G1131200	Probable glycosyltransferase At5g03795;	-0.636216
MD05G1298500	Nucleobase-ascorbate transporter 2;	-0.635911
MD06G1197900		-0.635637
MD01G1100200		-0.635125
MD06G1103000	High mobility group B protein 13; Nucleosome/chromatin assembly factor group D 13;	-0.635094
MD00G1073200	Protein BIC1 BLUE-LIGHT INHIBITOR OF CRYPTOCHROMES 1	-0.634693
MD15G1144900	Probable inactive receptor kinase At2g26730; Precursor;	-0.634527
MD07G1289200	Probable pectinesterase/pectinesterase inhibitor 61; Pectinesterase inhibitor 61; Pectin methylesterase inhibitor 61; Pectinesterase 61; 61; AtPMEpcrF; Pectin methylesterase 61;	-0.634287
MD05G1336300	Kinesin-like protein KIN-14C AtKIN14a Kinesin-like protein KatA	-0.63412
MD11G1072300	Omega-3 fatty acid desaturase, endoplasmic reticulum; Indole-3-acetic acid-induced protein ARG1;	-0.633852
MD06G1120300	Probable lysophospholipase BODYGUARD 3 Precursor;	-0.633371
MD16G1096400	F-box/kelch-repeat protein At1g23390;	-0.633344
MD06G1026100	Lysine-specific demethylase JMJ706; Jumonji domain-containing protein 706; Lysine-specific histone demethylase JMJ706; Protein JUMONJI 706;	-0.632857
MD12G1046200	Protein downstream neighbor of son homolog; Protein humpty dumpty;	-0.631723
MD09G1201800		-0.631695
MD07G1034400		-0.631657
MD00G1013600	Expansin-A4; Alpha-expansin-4; Ath-ExpAlpha-1.6; Precursor;	-0.631353
MD09G1188300		-0.630392
MD00G1064600	Probable xyloglucan galactosyltransferase GT14 Glycosyltransferase 14	-0.630305
MD01G1157200	Probable methyltransferase PMT23;	-0.630291
MD16G1218100		-0.630135
MD07G1109600	Uclacyanin-3; Blue copper-binding protein III; III; Phytocyanin 3; Precursor;	-0.630089
MD05G1299700	Cyclic nucleotide-gated ion channel 1; Cyclic nucleotide- and calmodulin-regulated ion channel 1;	-0.630054
MD17G1145500	Exocyst complex component EXO70I Exocyst subunit Exo70 family protein I Precursor;	-0.630017
MD16G1213200	DNA repair protein RAD5B Putative SWI/SNF-related matrix-associated actin-dependent regulator of chromatin subfamily A member 3-like 3 protein 3 RAD5 homolog B	-0.629959
MD10G1311800	Kinesin-like protein KIN-14C AtKIN14a Kinesin-like protein KatA	-0.629672
MD08G1009700	GDSL esterase/lipase EXL3; Family II extracellular lipase 3; II lipase EXL3; Precursor;	-0.629393
MD02G1011900	DNA replication licensing factor MCM5; Minichromosome maintenance protein 5;	-0.628923
MD16G1044000	Protein NRT1/ PTR FAMILY 3.1;	-0.628887
MD15G1006500	Hippocampus abundant transcript 1 protein Major facilitator superfamily domain-containing 14A	-0.628575
MD01G1218900		-0.628508
MD10G1108200		-0.628436
MD05G1042600		-0.628094
MD15G1057300	IQ domain-containing protein IQM1 IQ motif-containing protein 1	-0.628021
MD12G1171500	Protein trichome birefringence-like 3;	-0.627958
MD03G1194600	Glucan endo-1,3-beta-glucosidase 11; (1->3)-beta-glucan endohydrolase 11; 11; Beta-1,3-endoglucanase 11; 11; Precursor;	-0.627922
MD11G1146900	Protein NUCLEAR FUSION DEFECTIVE 4	-0.627823
MD08G1134200		-0.627543
MD02G1078500		-0.627485
MD11G1279500		-0.627473
MD17G1244800	Mannose-6-phosphate isomerase 1; Phosphohexomutase 1; Phosphomannose isomerase 1; Protein MATERNAL EFFECT EMBRYO ARREST 31;	-0.627472
MD09G1120800	Cytochrome b561 and DOMON domain-containing protein At2g04850; Protein b561A.tha7; Precursor;	-0.626872
MD07G1082700	Protein NRT1/ PTR FAMILY 7.3; Nitrate transporter 1.5;	-0.626724
MD05G1276500		-0.6266
MD04G1052100		-0.626551
MD09G1253100	Mannose-6-phosphate isomerase 1; Phosphohexomutase 1; Phosphomannose isomerase 1; Protein MATERNAL EFFECT EMBRYO ARREST 31;	-0.626239
MD10G1083700		-0.626144
MD12G1121700	L-type lectin-domain containing receptor kinase VIII.1; Precursor;	-0.625859
MD07G1290500		-0.62579
MD05G1116400		-0.625597
MD00G1083000	ACT domain-containing protein ACR8 Protein ACT DOMAIN REPEATS 8	-0.625572
MD03G1098600		-0.625519
MD05G1121300	Putative proline-rich receptor-like protein kinase PERK11; Proline-rich extensin-like receptor kinase 11;	-0.62536
MD15G1344200	Cyclin-A1-1; G2/mitotic-specific cyclin-A1-1;	-0.624931
MD06G1232400		-0.62475
MD05G1106800		-0.624746
MD02G1036100	Early nodulin-93;	-0.624548
MD09G1209500	Photosystem I reaction center subunit VI-2, chloroplastic; PSI-H1; Precursor;	-0.624521
MD05G1064700	Syntaxin-112;	-0.62419
MD03G1141400	Alcohol-forming fatty acyl-CoA reductase;	-0.623983
MD04G1103300	Beta-1,4-xylosyltransferase IRX9 Protein IRREGULAR XYLEM 9 Xylan xylosyltransferase IRX9	-0.623946
MD11G1170900		-0.623909
MD15G1095100		-0.623861
MD05G1143200	Expansin-A20; Alpha-expansin-20; Ath-ExpAlpha-1.23; Precursor;	-0.623371
MD17G1031100	Cysteine-rich receptor-like protein kinase 42; RLK42; Precursor;	-0.623171
MD06G1091600	Endoglucanase; Abscission cellulase; Endo-1,4-beta-glucanase; Precursor;	-0.623088
MD14G1154900	Squamosa promoter-binding-like protein 13B;	-0.622958
MD07G1067500		-0.622914
MD17G1185300		-0.622906
MD15G1150300	Cellulose synthase A catalytic subunit 7 [UDP-forming] Protein FRAGILE FIBER 5 Protein IRREGULAR XYLEM 3	-0.622599
MD02G1118000	Dehydrodolichyl diphosphate synthase 6; synthase 6;	-0.62234
MD17G1242600	Expansin-B3; Ath-ExpBeta-1.6; Beta-expansin-3; Precursor;	-0.622283
MD17G1259200	Protein RSI-1; TR132; Precursor;	-0.621849
MD17G1229400	4-coumarate--CoA ligase 1; 1; 4-coumaroyl-CoA synthase 1;	-0.621496
MD07G1063900	Protein trichome birefringence-like 36;	-0.621258
MD16G1003100	Serine carboxypeptidase-like 35; Precursor;	-0.621114
MD12G1000200	Syntaxin-related protein KNOLLE; Syntaxin-111;	-0.620878
MD13G1046900	Leucoanthocyanidin reductase; reductase;	-0.620556
MD10G1319300		-0.620477
MD15G1228900	Protein PIN-LIKES 5 Auxin efflux carrier-like protein 5	-0.619433
MD08G1029900	Tubby-like F-box protein 6;	-0.619421
MD02G1037700		-0.619328
MD03G1228500	Dynamin-related protein 5A; Protein ARC5-like;	-0.61904
MD02G1132500		-0.618979
MD14G1072900		-0.618798
MD00G1062300	DnaJ protein ERDJ3A; Chaperone protein dnaJ 63; Endoplasmic reticulum dnaJ domain-containing protein 3A; Protein SCJ1 homolog ERDJ3A; Protein THERMOSENSITIVE MALE STERILE 1; Precursor;	-0.618649
MD15G1246000		-0.618581
MD05G1248200	Receptor-like protein EIX2 EIX receptor 2 Precursor;	-0.618502
MD17G1273200	G-type lectin S-receptor-like serine/threonine-protein kinase RKS1; Receptor-like protein kinase 1; Precursor;	-0.61841
MD06G1071600		-0.61818
MD05G1265900	Patellin-4;	-0.617944
MD11G1012400	Dirigent protein 20; Precursor;	-0.617697
MD17G1041500	Gibberellin-regulated protein 4; GAST1 protein homolog 4; Precursor;	-0.617686
MD13G1116600	Receptor protein kinase-like protein ZAR1 Protein ZYGOTIC ARREST 1 Precursor;	-0.617614
MD13G1285100		-0.617416
MD17G1184700	ABC transporter G family member 36 transporter ABCG.36 Pleiotropic drug resistance protein 8 Protein PENETRATION 3	-0.617207
MD08G1102300	UDP-glucuronate:xylan alpha-glucuronosyltransferase 2; glucuronyltransferase 2; Glycogenin-like protein 2; Plant glycogenin-like starch initiation protein 3; Protein GLUCURONIC ACID SUBSTITUTION OF XYLAN 2;	-0.617085
MD13G1041700		-0.617007
MD06G1197800	LON peptidase N-terminal domain and RING finger protein 2; Neuroblastoma apoptosis-related protease; RING finger protein 192;	-0.616957
MD14G1128000	Endoglucanase 6; Endo-1,4-beta glucanase 6; Precursor;	-0.616862
MD08G1243700		-0.616571
MD01G1212700	Protein timeless homolog; Timeless-like protein;	-0.616388
MD09G1228500	AP2-like ethylene-responsive transcription factor At1g16060;	-0.616254
MD05G1278300		-0.616236
MD16G1144700	DNA replication licensing factor MCM2 Minichromosome maintenance protein 2	-0.616225
MD06G1203900		-0.616175
MD00G1140500	Kinesin-like protein KIN-14I	-0.615531
MD03G1212400	Probable galacturonosyltransferase 12; Like glycosyl transferase 6; Protein IRREGULAR XYLEM 8;	-0.61534
MD05G1189700	Cellulose synthase A catalytic subunit 4 [UDP-forming]; Protein IRREGULAR XYLEM 5;	-0.614885
MD06G1155800	Disease resistance protein RPM1; Resistance to Pseudomonas syringae protein 3;	-0.614566
MD10G1124300	WD-40 repeat-containing protein MSI3;	-0.614063
MD17G1149100		-0.613998
MD05G1223200		-0.613816
MD13G1159100		-0.6137
MD00G1017200		-0.613566
MD09G1010000	Peroxidase 55; P55; ATP20a; Precursor;	-0.613414
MD11G1157600		-0.613371
MD03G1288300	Caffeoylshikimate esterase; Lysophospholipase 2;	-0.613331
MD07G1085900	DNA replication ATP-dependent helicase/nuclease JHS1; Protein EMBRYO DEFECTIVE 2411 Protein JING HE SHENG 1 DNA replication nuclease JHS1; DNA replication ATP-dependent helicase JHS1;	-0.613193
MD01G1085500	Calcium-binding protein KIC KCBP-interacting calcium-binding protein	-0.612857
MD10G1022200	Beta carbonic anhydrase 2, chloroplastic; Beta carbonate dehydratase 2; Precursor;	-0.61225
MD03G1028700	Transmembrane emp24 domain-containing protein p24beta2; p24 family protein beta1; p24 family protein beta2; Precursor;	-0.612057
MD16G1065700		-0.611992
MD15G1121200	CRC domain-containing protein TSO1;	-0.611784
MD06G1105400	DNA primase small subunit; DNA primase 49 kDa subunit;	-0.611713
MD03G1214100		-0.611589
MD09G1146900	Protein JASON	-0.611228
MD04G1006200	Cytochrome b5;	-0.611112
MD10G1190500	Probable myosin-binding protein 4	-0.611084
MD07G1282500	Acidic endochitinase; Precursor;	-0.610979
MD15G1008300	Protein FD bZIP transcription factor 14	-0.610571
MD04G1031500		-0.610467
MD15G1285400	DNA polymerase alpha catalytic subunit;	-0.610021
MD15G1161900		-0.609556
MD15G1031800		-0.609193
MD13G1196300	Non-specific lipid transfer protein GPI-anchored 20 LTP-GPI-ANCHORED 20 Precursor;	-0.609129
MD07G1157600	3-ketoacyl-CoA synthase 1 Very long-chain fatty acid condensing enzyme 1 condensing enzyme 1	-0.608512
MD16G1011100	Protein XRI1; Protein X-RAY INDUCED 1;	-0.608413
MD09G1270700	Condensin complex subunit 3; Chromosome assembly protein xCAP-G; Chromosome-associated protein G; Condensin subunit CAP-G; Non-SMC condensin I complex subunit G;	-0.608333
MD06G1229100	Beta-glucosidase 44; Precursor;	-0.608004
MD01G1012600		-0.607957
MD09G1217300		-0.60786
MD13G1174600	Serine/threonine-protein kinase RUNKEL Protein EMBRYO DEFECTIVE 3013 Protein RUNKEL	-0.607763
MD10G1289700		-0.607481
MD05G1159000	Fimbrin-2 Fimbrin2	-0.607452
MD16G1262300		-0.607263
MD04G1148900	Glycerol-3-phosphate 2-O-acyltransferase 6; Glycerol-3-phosphate acyltransferase 6;	-0.607139
MD12G1261500		-0.606441
MD03G1259200	Protein LIFEGUARD 4	-0.606395
MD02G1254900		-0.606201
MD05G1349700	Aspartic proteinase A1; Precursor;	-0.606108
MD00G1063500	Probable receptor-like protein kinase At1g11050; Precursor;	-0.605868
MD10G1221000	CTP synthase; CTP synthetase; UTP--ammonia ligase;	-0.605562
MD09G1177200		-0.60548
MD14G1035100		-0.605044
MD14G1178500		-0.605042
MD16G1021600		-0.604692
MD03G1148500	NAC domain-containing protein 90;	-0.604461
MD08G1215400	Glucuronoxylan 4-O-methyltransferase 3;	-0.604423
MD05G1305200	Protein IQ-DOMAIN 1	-0.604096
MD03G1050900	Trans-cinnamate 4-monooxygenase; Cinnamic acid 4-hydroxylase; Cytochrome P450 73; Cytochrome P450C4H;	-0.604007
MD14G1126600		-0.603768
MD03G1072700	Cell division control protein 6 homolog B	-0.603766
MD11G1206000	Kinesin-like protein KIN-12F	-0.603681
MD05G1295000	Probable leucine-rich repeat receptor-like serine/threonine-protein kinase At3g14840; Precursor;	-0.603495
MD04G1144500	O-fucosyltransferase 28 O-fucosyltransferase family protein	-0.603182
MD16G1025600	MLP-like protein 329;	-0.603106
MD15G1157500	DNA replication licensing factor MCM5; Minichromosome maintenance protein 5;	-0.603085
MD07G1283700	Probable inactive receptor kinase At4g23740; Precursor;	-0.603054
MD06G1095200	Reticulon-like protein B2; VirB2-interacting protein 2;	-0.602782
MD10G1068400		-0.602595
MD04G1031300		-0.602476
MD09G1049500		-0.602377
MD16G1036400	Lipid phosphate phosphatase 2; Phosphatidic acid phosphatase 2; Prenyl diphosphate phosphatase;	-0.602337
MD17G1085200		-0.601996
MD10G1283000	GDSL esterase/lipase At5g45910; Extracellular lipase At5g45910; Precursor;	-0.601915
MD14G1077200	Glycerol-3-phosphate dehydrogenase [NAD(+)] GPDHC1, cytosolic;	-0.601753
MD09G1056400		-0.601306
MD16G1016500	Vacuolar iron transporter 1	-0.601225
MD09G1242900	Reticulon-like protein B17;	-0.60122
MD08G1062800	NDR1/HIN1-like protein 13	-0.601095
MD12G1164800		-0.600897
MD03G1085400	Probable protein phosphatase 2C 24;	-0.600737
MD01G1235100	Laccase-14; Benzenediol:oxygen oxidoreductase 14; Diphenol oxidase 14; Urishiol oxidase 14; Precursor;	-0.600622
MD16G1092600	Polygalacturonase 1 beta-like protein 3 Aromatic-rich glycoprotein JP650; PG1beta-like protein 3 Polygalacturonase 2 Probable polygalacturonase non-catalytic subunit JP650; Precursor;	-0.60055
MD03G1037300	Kinesin-like protein KIN-14F AtKIN14h; Kinesin KP1 Kinesin-like protein 1	-0.600344
MD01G1201800		-0.600291
MD02G1180800	DNA damage-binding protein 2; DDB p48 subunit; Damage-specific DNA-binding protein 2; UV-damaged DNA-binding protein 2; 2;	0.600129
MD03G1245500		0.600671
MD05G1233100	NAC domain-containing protein 2 OsNAC19 Protein STRESS-RESPONSIVE NAC 1	0.601319
MD05G1089600	Transcription factor MYB44 Myb-related protein 44 Myb-related protein R1	0.603494
MD10G1018500		0.603654
MD01G1139800	Wall-associated receptor kinase-like 20; Precursor;	0.607516
MD00G1015800	LOB domain-containing protein 38; ASYMMETRIC LEAVES 2-like protein 40; protein 40;	0.607896
MD15G1249600	Cytochrome P450 84A1; Ferulate-5-hydroxylase;	0.613134
MD05G1130500	NAC domain-containing protein 6	0.613458
MD09G1095300		0.618126
MD12G1194300		0.619276
MD09G1141700		0.619532
MD01G1231900	Zinc finger-containing ubiquitin peptidase 1 Lys-63-specific deubiquitinase ZUFSP; Zinc finger with UFM1-specific peptidase domain protein;	0.622049
MD12G1131100	Protein ALUMINUM SENSITIVE 3; ABC transporter I family member 16; transporter ABCI.16; ybbM homolog protein;	0.622266
MD15G1352400	Ethylene-responsive transcription factor ERF012; Dehydration response element-binding protein 26	0.626266
MD14G1221200		0.627331
MD07G1222900	Zinc finger CCCH domain-containing protein 29; AtSZF2;	0.627398
MD03G1242500	Protein Abitram Actin-binding transcription modulator; Protein Simiate;	0.627596
MD04G1233200		0.630318
MD15G1172200		0.631657
MD08G1086500	Zinc finger protein ZAT10; Salt-tolerance zinc finger;	0.632237
MD11G1230500	Pre-mRNA-processing factor 17; Cell division cycle 40 homolog; PRP17 homolog;	0.632782
MD01G1177100	Ethylene-responsive transcription factor 5; Ethylene-responsive element-binding factor 4; Ethylene-responsive element-binding factor 5 homolog; NtERF4;	0.634185
MD16G1160100		0.636378
MD09G1096900		0.63824
MD13G1132800	Nudix hydrolase 13, mitochondrial; Precursor;	0.63863
MD01G1032800	Protein DETOXIFICATION 27 Multidrug and toxic compound extrusion protein 27 protein 27	0.640083
MD08G1113500		0.640238
MD10G1032000	Ethylene-responsive transcription factor ERF112;	0.643711
MD13G1024600	Nudix hydrolase 25; Bis(5'-nucleosyl)-tetraphosphatase (asymmetrical);	0.647116
MD10G1121200	Chaperone protein dnaJ 11, chloroplastic; Precursor;	0.64733
MD14G1120700		0.651586
MD16G1119900	Molybdenum cofactor sulfurase sulfurase Molybdenum cofactor sulfurtransferase	0.651735
MD04G1226400	Probable WRKY transcription factor 74; WRKY DNA-binding protein 74;	0.652868
MD09G1230900	ATP-dependent RNA helicase DEAH12, chloroplastic; Precursor;	0.653053
MD06G1163300		0.657312
MD15G1278100	Probable disease resistance protein At5g66900;	0.659358
MD07G1117000	Protein RGF1 INDUCIBLE TRANSCRIPTION FACTOR 1	0.659578
MD05G1231700	G-type lectin S-receptor-like serine/threonine-protein kinase At4g27290; Precursor;	0.659881
MD14G1038300		0.661042
MD07G1250500	Hexose carrier protein HEX6;	0.662408
MD06G1085500		0.663759
MD09G1287300	Polygalacturonase At1g48100; Pectinase At1g48100; Precursor;	0.666976
MD13G1203700	Serine/threonine receptor-like kinase NFP NFP Nod factor perception protein Nod-factor receptor 5; Precursor;	0.672616
MD04G1064600	Bifunctional UDP-glucose 4-epimerase and UDP-xylose 4-epimerase 1; UDP-D-xylose 4-epimerase; UDP-L-arabinose 4-epimerase; UDP-galactose 4-epimerase 1; UDP-glucose 4-epimerase 1;	0.672951
MD17G1181600		0.675865
MD10G1286300	Pathogenesis-related genes transcriptional activator PTI5; PTO-interacting protein 5;	0.676637
MD10G1017300		0.678497
MD15G1383200	Mitochondrial uncoupling protein 5; Mitochondrial dicarboxylate carrier 1;	0.678743
MD16G1148300	Transcription factor MYB78 Myb-related protein 78	0.678766
MD15G1168300	Calmodulin-like protein 5; Protein MULTICOPY SUPPRESSORS OF SNF4 DEFICIENCY IN YEAST 3;	0.678933
MD07G1200600	Ribosomal RNA large subunit methyltransferase E 23S rRNA Um2552 methyltransferase rRNA (uridine-2'-O-)-methyltransferase	0.679031
MD01G1028200		0.679313
MD15G1206700	Putative GATA transcription factor 22 Protein CYTOKININ-RESPONSIVE GATA FACTOR 1 Protein GNC-LIKE	0.682695
MD00G1143500	Probable WRKY transcription factor 40 WRKY DNA-binding protein 40	0.682797
MD05G1041000	Leucine-rich repeat receptor-like tyrosine-protein kinase PXC3 Protein PXY/TDR-CORRELATED 3 Precursor;	0.684016
MD07G1278900	Beta-carotene 3-hydroxylase, chloroplastic; Precursor;	0.686904
MD16G1127100	GEM-like protein 5;	0.688125
MD00G1144600	UPF0481 protein At3g47200;	0.689148
MD11G1229600	Chitin-inducible gibberellin-responsive protein 1;	0.689691
MD11G1054100		0.69572
MD15G1158100		0.697353
MD07G1198900		0.69767
MD16G1076300	Probable serine/threonine-protein kinase PBL3 PBS1-like protein 3 Protein kinase 2B	0.699021
MD15G1106600	Probable WRKY transcription factor 11; WRKY DNA-binding protein 11;	0.699092
MD03G1224100		0.702738
MD11G1107700	CAX-interacting protein 4;	0.707852
MD05G1095000	Probable protein phosphatase 2C 63;	0.708656
MD08G1190800	Putative clathrin assembly protein At4g40080;	0.71016
MD15G1226200	2-oxoglutarate-dependent dioxygenase DAO; Protein DIOXYGENASE FOR AUXIN OXIDATION;	0.7105
MD13G1030600	Protein PLANT CADMIUM RESISTANCE 2;	0.710708
MD09G1035900	Potassium transporter 8;	0.713692
MD14G1069200	Probable calcium-binding protein CML36; Calmodulin-like protein 36;	0.713958
MD06G1161300	BTB/POZ and TAZ domain-containing protein 1; BTB and TAZ domain protein 1;	0.715884
MD04G1202100		0.717868
MD02G1196100	Transcription factor TCP9;	0.719967
MD02G1153800		0.720343
MD16G1175300	Inactive beta-amylase 9; 1,4-alpha-D-glucan maltohydrolase; Inactive beta-amylase 3;	0.720958
MD15G1360000	Serine hydroxymethyltransferase 7; Glycine hydroxymethyltransferase 7; Serine methylase 7;	0.724136
MD03G1082800	Universal stress protein PHOS32 Phosphorylated protein of 32 kDa Precursor;	0.724433
MD15G1402800	12-oxophytodienoate reductase 2 12-oxophytodienoate-10,11-reductase 2 2 4,5-didehydrojasmonate reductase	0.724823
MD01G1157600		0.728099
MD17G1087200	G-type lectin S-receptor-like serine/threonine-protein kinase At2g19130; Precursor;	0.729866
MD06G1204400	Agamous-like MADS-box protein AP1 APETALA1-like protein protein	0.731435
MD01G1144400		0.73218
MD12G1034500		0.733987
MD12G1118800		0.734388
MD13G1092800	Probable inactive poly [ADP-ribose] polymerase SRO2; Protein SIMILAR TO RCD ONE 2;	0.735502
MD09G1006400	NAC domain-containing protein 83 Protein VND-INTERACTING 2	0.738185
MD16G1090600		0.739542
MD13G1043200	Protein NRT1/ PTR FAMILY 3.1;	0.74107
MD10G1062500		0.742118
MD08G1180200	Ethylene-responsive transcription factor RAP2-4; Ethylene-responsive transcription factor ERF059; Protein RELATED TO APETALA2 4;	0.745477
MD05G1281900	Peroxisomal (S)-2-hydroxy-acid oxidase GLO5; Glycolate oxidase 3; 3; Short chain alpha-hydroxy acid oxidase GLO5;	0.74613
MD01G1141700		0.746832
MD09G1133200	Heavy metal-associated isoprenylated plant protein 16 Farnesylated protein 4 Precursor;	0.74933
MD04G1058200	Ethylene-responsive transcription factor 5; Ethylene-responsive element-binding factor 5;	0.749581
MD01G1142300		0.749645
MD15G1195800	Protein phosphatase 2C 56 Protein ABSCISIC ACID-INSENSITIVE 1 Protein phosphatase 2C ABI1 ABI1	0.749742
MD07G1139900	FT-interacting protein 7	0.75211
MD16G1069500	NAC domain-containing protein 1	0.754167
MD13G1021100	HMG-Y-related protein A; High mobility group A protein;	0.754987
MD15G1326800	Ethylene-responsive transcription factor ERF060;	0.755332
MD17G1277100	Heterogeneous nuclear ribonucleoprotein 1;	0.759071
MD11G1218800		0.760336
MD06G1043600	Probable BOI-related E3 ubiquitin-protein ligase 3; RING-type E3 ubiquitin transferase BRG3	0.760851
MD16G1001100	Probable metal-nicotianamine transporter YSL7; Protein YELLOW STRIPE LIKE 7;	0.760859
MD07G1250000	Copper transporter 6;	0.762351
MD04G1208600	E3 ubiquitin-protein ligase ATL6; RING-H2 finger protein ATL6; RING-type E3 ubiquitin transferase ATL6 Precursor;	0.766952
MD14G1040900	Syntaxin-121; Syntaxin-related protein At-Syr1;	0.767636
MD07G1215700	Nematode resistance protein-like HSPRO2; AKINbetagamma-interacting protein 2; Ortholog of sugar beet HS1 PRO-1 protein 2; Protein Hs1pro-2;	0.77398
MD03G1200400	Protein translation factor SUI1 homolog; Protein GOS2; Protein eIF1; Translation initiation factor 1;	0.775176
MD08G1196300	AT-hook motif nuclear-localized protein 17	0.777579
MD05G1030800	Ethylene-responsive transcription factor ERF112;	0.779007
MD15G1294900	Queuosine salvage protein	0.780059
MD03G1023300	DNA damage-repair/toleration protein DRT100; Precursor;	0.78014
MD13G1043900	IST1-like protein;	0.781654
MD09G1287100	Probable protein phosphatase 2C 49;	0.782439
MD03G1083100		0.783286
MD11G1229700	Organic cation/carnitine transporter 4;	0.785763
MD14G1125900	Metal-nicotianamine transporter YSL1; Protein YELLOW STRIPE LIKE 1;	0.787551
MD14G1183700	Probable alpha,alpha-trehalose-phosphate synthase [UDP-forming] 9; Trehalose-6-phosphate synthase 9;	0.788528
MD04G1195000		0.789393
MD01G1160900		0.791068
MD10G1090600		0.794012
MD11G1308400		0.796934
MD10G1258700	CBL-interacting serine/threonine-protein kinase 23; Protein LOW-K(+)-SENSITIVE 1; SNF1-related kinase 3.23; SOS2-like protein kinase PKS17;	0.802735
MD15G1277400	Probable disease resistance protein At5g66900;	0.803195
MD13G1119000	F-box protein At1g67340;	0.804444
MD07G1061400		0.806323
MD04G1191900	Calmodulin-binding protein 25 VQ motif-containing protein 15	0.8067
MD03G1289900		0.811811
MD10G1053500	2-oxoglutarate-dependent dioxygenase 19 Melatonin 2-hydroxylase	0.812904
MD17G1268100	Aspartic proteinase PCS1; Aspartic protease 38; Protein EMBRYO DEFECTIVE 24; Protein PROMOTION OF CELL SURVIVAL 1; Precursor;	0.817284
MD06G1010300		0.820692
MD15G1331300	Probable WRKY transcription factor 51; WRKY DNA-binding protein 51;	0.821358
MD09G1135900	7-deoxyloganetin glucosyltransferase; Genipin glucosyltransferase; UDP-glucose glucosyltransferase 2; UDP-glycosyltransferase 85A24;	0.823372
MD07G1065200		0.825842
MD07G1201700	Probable E3 ubiquitin-protein ligase RHC2A RING-H2 finger C2a RING-H2 zinc finger protein RHC2a RING-type E3 ubiquitin transferase RHC2A	0.826745
MD07G1286900		0.827013
MD01G1101300	Protein NUCLEAR FUSION DEFECTIVE 4	0.828192
MD05G1129900	Lysine histidine transporter-like 8; Amino acid transporter-like protein 1;	0.831647
MD17G1099800	Cellulose synthase-like protein H1; OsCslH1;	0.834745
MD07G1171200	Amino acid transporter AVT1C	0.837123
MD11G1039300	Heavy metal-associated isoprenylated plant protein 16 Farnesylated protein 4 Precursor;	0.837244
MD14G1126900	Transcription factor MYC4; Basic helix-loop-helix protein 4; 4; Transcription factor EN 37; bHLH transcription factor bHLH004;	0.838287
MD01G1198700	Heat stress transcription factor B-2a; AtHsf-22; Heat shock factor protein 6; 6; Heat shock transcription factor 6; 6;	0.83903
MD10G1293600		0.839594
MD03G1108500	Mitogen-activated protein kinase 3 kinase 3	0.839724
MD03G1110100		0.840114
MD06G1002100	bZIP transcription factor 50 OsBZIP74	0.84512
MD03G1231800	Ethylene-responsive transcription factor 4; Ethylene-responsive element-binding factor 4; Protein RELATED TO APETALA2 5;	0.846341
MD15G1277700	Probable disease resistance protein At5g66900;	0.847757
MD11G1055100	Probable serine/threonine-protein kinase WNK4; Protein kinase with no lysine 4;	0.852376
MD17G1244500		0.856306
MD07G1171300	Amino acid transporter AVT1B	0.857573
MD16G1204900	CBL-interacting serine/threonine-protein kinase 4; SNF1-related kinase 3.3; SOS2-like protein kinase PKS9;	0.857646
MD08G1079200		0.858991
MD15G1351800	WAT1-related protein At4g08300;	0.86196
MD00G1038800	Probable E3 ubiquitin-protein ligase ARI8; ARIADNE-like protein ARI8; Protein ariadne homolog 8; RING-type E3 ubiquitin transferase ARI8	0.862118
MD02G1131800	Chaperone protein dnaJ 11, chloroplastic; Precursor;	0.862782
MD03G1296100	Probable E3 ubiquitin ligase SUD1; Protein ECERIFERUM 9; Protein SUPPRESSOR OF DRY2 DEFFECTS 1; RING-type E3 ubiquitin transferase SUD1 RING/U-box domain-containing protein;	0.865834
MD09G1053700	NAC domain-containing protein 100	0.865839
MD14G1019200		0.870252
MD09G1252200		0.873401
MD04G1145600		0.875388
MD09G1220200		0.878084
MD15G1303500	Probable xyloglucan endotransglucosylase/hydrolase protein 6; Precursor;	0.880012
MD03G1134500		0.881954
MD06G1217200	Transcription factor MYB62 Myb-related protein 62	0.882289
MD02G1148800		0.883077
MD05G1238900	Organic cation/carnitine transporter 3;	0.884923
MD01G1046200	Phosphoenolpyruvate carboxykinase (ATP) 1 carboxykinase 1 1	0.885007
MD13G1247200		0.886051
MD02G1153500		0.886134
MD03G1072800		0.889272
MD03G1006500	F-box/kelch-repeat protein At2g44130;	0.895455
MD02G1258700	(+)-neomenthol dehydrogenase Menthone:neomenthol reductase; Short-chain dehydrogenase/reductase 1;	0.897967
MD10G1076500		0.900359
MD17G1084900		0.902264
MD15G1107100		0.903144
MD07G1297100	Homeobox-leucine zipper protein ATHB-7; HD-ZIP protein ATHB-7; Homeodomain transcription factor ATHB-7;	0.903546
MD13G1046500		0.90509
MD13G1008300	UPF0496 protein 4;	0.912364
MD06G1003700		0.913318
MD10G1336100	Scarecrow-like protein 13; GRAS family protein 24;	0.913784
MD11G1009500	F-box/kelch-repeat protein At2g44130;	0.915073
MD15G1244700	Chaperone protein dnaJ 11, chloroplastic; Precursor;	0.916185
MD08G1234200		0.917303
MD15G1131400		0.919818
MD15G1182600		0.92388
MD06G1024500	Disease resistance protein RPM1; Resistance to Pseudomonas syringae protein 3;	0.937755
MD16G1215400		0.947053
MD09G1096600		0.963579

## Sheet: Table S6_new
Table S6. Vegetative bud samples used in this study
Plant materials	Expression analysis by RNA-seq or RT-qPCR (sampling date, the no. of replicates)	Measurement of phytohormone contents (sampling date, biological replicates)	TEM observation (sampling date, biological replicates)
Exp. 1 Apple (Malus spp.)
35S:PmDAM6, 35S-2	n.a.	See Yamane et al. (2019)	Vegetative buds (Sep. Nov. 2019, Jan. Mar. 2020, n=2-3)
35S:PmDAM6, 35S-4	Vegetative buds (Nov. 2019 and Jan. 2020, n=3; Nov. 2020 and Jan. 2021, n=3)	See Yamane et al. (2019)	Vegetative buds (Sep. Nov. 2019, Jan. Mar. 2020, n=2-3)
WT	Vegetative buds (Nov. 2019 and Jan. 2020, n=3; Nov. 2020 and Jan. 2021, n=3)	See Yamane et al. (2019)	Vegetative buds (Sep. Nov. 2019, Jan. Mar. 2020, n=2-3)
35S:PmDAM6-GR, GR22	DEX-treated and control vegetative buds (0, 1, 3 days after treatment, n=3-5)	See Yamane et al. (2019)	n.a.
Exp. 2 Japanese apricot (Prunus mume)
'Nanko'	Vegetative buds (Sep., Oct., Nov., Dec., 2019, Jan. 2020, n=3)	Vegetative buds (Sep. Oct. Nov. Dec. 2019, Jan. 2020, n=3)	Vegetative buds (Sep. Oct. Nov. Dec. 2019, Jan. 2020, n=2-3)
'Ellching'	Vegetative buds (Sep., Oct., Nov., Dec., 2019, n=3)	Vegetative buds (Sep. Oct. Nov. Dec. 2019, Jan. 2020, n=3)	Vegetative buds (Sep. Oct. Nov. Dec. 2019, Jan. 2020, n=2-3)
'Nanko', 'SC' and its F1 offsprings	n.a.	Vegetative buds (Sep. Oct. Nov. Dec. 2019, Jan. 2020, n=3)	n.a.

## Sheet: Table S7_new
Table S7. Details regarding the qPCR primers
Target gene name	gene id	primer name	sequence	reference
MdSAND		MalusSAND_qp_F	5’-GTTGCCGATTCTGGTGTTCT-3’	Yamane et al. (2019)
		MalusSAND_qp_R2	5’-TGAAGAGAGGCCTTTTGAGCA-3’
MdAAO3	MD11G1178400	MdAAO3_F	5’-GCTCTGGACGAAGGTAAAACAGGT-3’	this study
		MdAAO3_R	5’-ATGTATCTGATTGCACCACCCGT-3’
MdIPT	MD11G1288800	MdIPT_F	5'-GTACCCGTTATGCACTCGTTTG-3'	this study
		MdIPT_R	5'-GGATCAAAGAACTCTCTCGCCTC-3'
MdCYP735A	MD09G1087700	MdCYP735A_F	5'-GCCCTTTTACTCACTTGGACTG-3'	this study
		MdCYP736A_R	5'-TCACCTCAGCCCTAACCTTTTC-3'
MdCKX7	MD15G1050100	MdCKX7_F	5’-CTACGTTTCACTCCACCATACC-3’	this study
		MdCKX7_R	5’-CCCTTTCTTGGTGCAGTACT-3’
MdGA20OX	MD00G1003600	MdGA20OX_F	5'-CTGCAGGTCTTTTCAAACTGGG-3'	this study
		MdGA21OX_R	5'-GCCTACCACCTCTGTTCATCTC-3'
MdGA3OX	MD17G1199100	MdGA3OX_F	5'-AGACGATTCTGTTCCGGTCATC-3'	this study
		MdGA4OX_R	5'-CAAGTCTTACATGCATGGCCTG-3'
MdGA2OX8	MD03G1066600	MdGA2OX8_F	5’-CTTCTGAATCCTACCCTCCAC-3’	this study
		MdGA2OX9_R	5’-GGATCCTCCGAATCATGAACC-3’
MdGDSL	MD00G1116600	MdGDSL-1_F	5’-TCTTGTCTCACTAGCTGCCA-3’	this study
		MdGDSL-1_R	5’-AGAGCCATCCACATTGTCAC-3’
MdGDSL	MD06G1194000	MdGDSL-2_F	5’-CTGATAGTGTTTGGGCTAGGAC-3’	this study
		MdGDSL-2_R	5’-GTTTGACCTCTCTTGGCAAC-3’
MdGDSL	MD12G1252500	MdGDSL-3_F	5’-ATCCATGGCTAGCTCATTGG-3’	this study
		MdGDSL-3_R	5’-GCCTCAGCCTCATAACTCAAC-3’
MdSFAR1	MD04G1209300	MdSFAR1_F	5’-GGCAGGGTCAACTATACTTCCA-3’	this study
		MdSFAR1_R	5’-GGCAGATACTTGGGAAAGCTC-3’
MdSFAR4	MD06G1157800	MdSFAR4_F	5’-CAGTTTCCCCATGCTGTCATAG-3’	this study
		MdSFAR4_R	5’-CCTTGAATCTCTCCGTGAAACC-3’
MdSFAR5	MD10G1270600	MdSFAR5_F	5’-CAGGGTTTCACTCTCACCTTTC-3’	this study
		MdSFAR5_R	5’-CCGTTCCCGCGATCATAATATC-3’
MdOBL1-1	MD17G1155700	MdOBL1-1_F	5’-CTCAGGGTTGTCTACTGCAATG-3’	this study
		MdOBL1-1_R	5’-CACCCCGAAATGCCTAAACATG-3’
MdOBL1-2	MD15G1081300	MdOBL1-2_F	5'-TAAAGGGAAGGAGTTGGAGGAG-3'	this study
		MdOBL1-2_R	5'-CTCCTAATCAGCTCCCACGAT-3'
MdCYCD6-1	MD17G1086400	MdCYCD6-1_F	5’-CAGCCAATGTGCTAGACCATAC-3’	this study
		MdCYCD6-1_R	5’-CAAGTCCCTCTCCATTCTCATC-3’
MdCYCS13-6	MD12G1093900	MdCYCS13-6_F	5’-CTCCTGAGACATTCTACCTGG-3’	this study
		MdCYCS13-6_R	5’-CCGACTAACTGTAACTCCTTCC-3’
